# Supplementary material for: The Ion Channel-Related Gene Signatures Correlated With Diagnosis, Prognosis, and Individualized Treatment in Patients With Clear Cell Renal Cell Carcinoma
Source: Front Pharmacol. 2022 Jun 1;13:889142. doi: 10.3389/fphar.2022.889142 (PMC9198310; doi:10.3389/fphar.2022.889142)
Supplement: Supplementary file 2 [file Table1.xlsx]

## Sheet: Sheet1
Type	Family id	Family name	Target id	Target name	Subunits	Target systematic name	Target abbreviated name	synonyms	HGNC id	HGNC symbol	HGNC name	Human genetic localisation	Human nucleotide RefSeq	Human protein RefSeq	Human SwissProt	Human Entrez Gene	RGD id	RGD symbol	RGD name	Rat genetic localisation	Rat nucleotide RefSeq	Rat protein RefSeq	Rat SwissProt	Rat Entrez Gene	MGI id	MGI symbol	MGI name	Mouse genetic localisation	Mouse nucleotide RefSeq	Mouse protein RefSeq	Mouse SwissProt	Mouse Entrez Gene
vgic	69	Calcium- and sodium-activated potassium channels (K<sub>Ca</sub>, K<sub>Na</sub>)	380	K<sub>Ca</sub>1.1				BK channel|BK channel alpha subunit|calcium-activated potassium channel alpha subunit|maxi K<sup>+</sup> channel|maxi K channel|potassium channel, calcium activated large conductance subfamily M alpha, member 1|potassium large conductance calcium-activated channel|slo-alpha|slowpoke homolog	6284	KCNMA1	potassium calcium-activated channel subfamily M alpha 1	10q22.3	NM_001014797	NP_001014797	Q12791	3778	620715	Kcnma1	potassium calcium-activated channel subfamily M alpha 1	15p16	NM_031828	NP_114016	Q62976	83731	MGI:99923	Kcnma1	potassium large conductance calcium-activated channel, subfamily M, alpha member 1	14 A3	NM_010610	NP_034740	Q08460	16531
vgic	69	Calcium- and sodium-activated potassium channels (K<sub>Ca</sub>, K<sub>Na</sub>)	381	K<sub>Ca</sub>2.1				SK1|SKCa1|small conductance calcium-activated potassium channel protein 1|potassium channel, calcium activated intermediate/small conductance subfamily N alpha, member 1|potassium intermediate/small conductance calcium-activated channel	6290	KCNN1	potassium calcium-activated channel subfamily N member 1	19p13.11	NM_002248	NP_002239	Q92952	3780	2962	Kcnn1	potassium calcium-activated channel subfamily N member 1	16p14	NM_019313	NP_062186	P70606	54261	MGI:1933993	Kcnn1	potassium intermediate/small conductance calcium-activated channel, subfamily N, member 1	8 B3.3	NM_032397	NP_115773	Q9EQR3	84036
vgic	69	Calcium- and sodium-activated potassium channels (K<sub>Ca</sub>, K<sub>Na</sub>)	382	K<sub>Ca</sub>2.2				SK2|SKCa2|small conductance calcium-activated potassium channel 2|potassium channel, calcium activated intermediate/small conductance subfamily N alpha, member 2|potassium intermediate/small conductance calcium-activated channel	6291	KCNN2	potassium calcium-activated channel subfamily N member 2	5q22.3	NM_170775|NM_021614	NP_740721|NP_067627	Q9H2S1	3781	2963	Kcnn2	potassium calcium-activated channel subfamily N member 2	18q11	NM_019314	NP_062187	P70604	54262	MGI:2153182	Kcnn2	potassium intermediate/small conductance calcium-activated channel, subfamily N, member 2	18 B3-C	NM_080465	NP_536713	P58390	140492
vgic	69	Calcium- and sodium-activated potassium channels (K<sub>Ca</sub>, K<sub>Na</sub>)	383	K<sub>Ca</sub>2.3				SK3|SKCa3|small conductance calcium-activated potassium channel 3|potassium channel, calcium activated intermediate/small conductance subfamily N alpha, member 3|potassium intermediate/small conductance calcium-activated channel	6292	KCNN3	potassium calcium-activated channel subfamily N member 3	1q21.3	NM_002249|NM_170782	NP_002240|NP_740752	Q9UGI6	3782	2964	Kcnn3	potassium calcium-activated channel subfamily N member 3	2q34	NM_019315	NP_062188	P70605	54263	MGI:2153183	Kcnn3	potassium intermediate/small conductance calcium-activated channel, subfamily N, member 3	3 F1	NM_080466	NP_536714	P58391	140493
vgic	69	Calcium- and sodium-activated potassium channels (K<sub>Ca</sub>, K<sub>Na</sub>)	384	K<sub>Ca</sub>3.1				Gardos channel|IK<sub>Ca</sub>1|Ik1|KCa4|intermediate-conductance Ca-activated K channel|SK4|potassium channel, calcium activated intermediate/small conductance subfamily N alpha, member 4|potassium intermediate/small conductance calcium-activated channel	6293	KCNN4	potassium calcium-activated channel subfamily N member 4	19q13.31	NM_002250	NP_002241	O15554	3783	621476	Kcnn4	potassium calcium-activated channel subfamily N member 4	1q21	NM_023021	NP_075410	Q9QYW1	65206	MGI:1277957	Kcnn4	potassium intermediate/small conductance calcium-activated channel, subfamily N, member 4	7 A3	NM_008433	NP_032459	O89109	16534
vgic	69	Calcium- and sodium-activated potassium channels (K<sub>Ca</sub>, K<sub>Na</sub>)	385	K<sub>Na</sub>1.1				<em>Slo2.2</em>|KCa4.1|Slack|potassium channel, sodium activated subfamily T, member 1|potassium channel, sodium-activated subfamily T, member 1|potassium channel	18865	KCNT1	potassium sodium-activated channel subfamily T member 1	9q34.3	NM_020822	NP_065873	Q5JUK3	57582	621106	Kcnt1	potassium sodium-activated channel subfamily T member 1	3p13	NM_021853	NP_068625	Q9Z258	60444	MGI:1924627	Kcnt1	potassium channel, subfamily T, member 1	2 A3	NM_175462	NP_780671	Q6ZPR4	227632
vgic	69	Calcium- and sodium-activated potassium channels (K<sub>Ca</sub>, K<sub>Na</sub>)	386	K<sub>Na</sub>1.2				KCa4.2|sodium and chloride-activated ATP-sensitive potassium channel|Slick|Slo2.1|potassium channel, sodium activated subfamily T, member 2|potassium channel, sodium-activated subfamily T, member 2|potassium channel	18866	KCNT2	potassium sodium-activated channel subfamily T member 2	1q31.3	NM_198503	NP_940905	Q6UVM3	343450	735074	Kcnt2	potassium sodium-activated channel subfamily T member 2	13q21	NM_198762	NP_942057	Q6UVM4	304827	MGI:3036273	Kcnt2	potassium channel, subfamily T, member 2	1F	NM_001081027	NP_001074496		240776
vgic	69	Calcium- and sodium-activated potassium channels (K<sub>Ca</sub>, K<sub>Na</sub>)	387	K<sub>Ca</sub>5.1				Kcnma3|KCNMC1|Slo3|potassium channel	18867	KCNU1	potassium calcium-activated channel subfamily U member 1	8p11.23	NM_001031836	NP_001027006	A8MYU2	157855	1585877	Kcnu1	potassium calcium-activated channel subfamily U member 1	16q12.4				680912	MGI:1202300	Kcnu1	potassium channel, subfamily U, member 1	8 A2	NM_008432	NP_032458	O54982	16532
vgic	70	CatSper and Two-Pore channels (TPC)	388	CatSper1				Cation channel of sperm|cation channel sperm-associated protein 1|CatSper (mouse)|SPGF7 (human)|cation channel, sperm associated 1|cation channel	17116	CATSPER1	cation channel sperm associated 1	11q13.1	NM_053054	NP_444282	Q8NEC5	117144	1593515	Catsper1	cation channel, sperm associated 1	1q43				689349	MGI:2179947	Catsper1	cation channel, sperm associated 1	19 A	NM_139301	NP_647462	Q91ZR5	225865
vgic	70	CatSper and Two-Pore channels (TPC)	389	CatSper2				Cation channel of sperm; 2|cation channel	18810	CATSPER2	cation channel sperm associated 2	15q15.3	NM_172095|NM_054020	NP_742095|NP_742093|NP_473361	Q96P56	117155	1307620	Catsper2	cation channel, sperm associated 2	3q35	NM_001012220	NP_001012220	Q6AXP6	366174	MGI:2387404	Catsper2	cation channel, sperm associated 2	2 E5	NM_153075	NP_694715	A2ARP9	212670
vgic	70	CatSper and Two-Pore channels (TPC)	390	CatSper3				Cation channel of sperm; 4|CatSper4|CACRC|cation channel	20819	CATSPER3	cation channel sperm associated 3	5q31.1	NM_178019	NP_821138	Q86XQ3	347732	1305700	Catsper3	cation channel, sperm associated 3	17p14	NM_001106101	NP_001099571		290989	MGI:1924106	Catsper3	cation channel, sperm associated 3	13 B1	NM_001252487|NM_029772|NM_001252488	NP_001239416|NP_084048|NP_001239417	Q80W99	76856
vgic	70	CatSper and Two-Pore channels (TPC)	391	CatSper4				CatSper3|cation channel, sperm associated 4|cation channel	23220	CATSPER4	cation channel sperm associated 4	1p36.11	NM_198137	NP_937770	Q7RTX7	378807	1565213	Catsper4	cation channel, sperm associated 4	5q36				362623	MGI:3043288	Catsper4	cation channel, sperm associated 4	4 D3	NM_177866|NM_001130030	NP_808534|NP_001123502	Q8BVN3	329954
vgic	70	CatSper and Two-Pore channels (TPC)	392	TPC1				two pore calcium channel protein 1|two pore channel 1|voltage-gated Ca channel	18182	TPCN1	two pore segment channel 1	12q24.13	NM_017901	NP_060371	Q9ULQ1	53373	708494	Tpcn1	two pore segment channel 1	12q16	NM_139332	NP_647548	Q9WTN5	246215	MGI:2182472	Tpcn1	two pore channel 1	5 F	NM_145853	NP_665852	Q9EQJ0	252972
vgic	70	CatSper and Two-Pore channels (TPC)	393	TPC2				two pore calcium channel protein 2	20820	TPCN2	two pore segment channel 2	11q13.3	NM_139075	NP_620714	Q8NHX9	219931	1311779	Tpcn2	two pore segment channel 2	1q42	NM_001107566	NP_001101036		309139	MGI:2385297	Tpcn2	two pore segment channel 2	7 F5	NM_146206	NP_666318	Q8BWC0	233979
vgic	71	Cyclic nucleotide-regulated channels (CNG)	394	CNGA1				CNCG|CNCG1|cGMP-gated cation channel alpha-1|CNG channel alpha-1|cyclic nucleotide-gated channel, photoreceptor|rod photoreceptor cGMP-gated channel subunit alpha|CNG1	2148	CNGA1	cyclic nucleotide gated channel subunit alpha 1	4p12	NM_000087	NP_000078	P29973	1259	621815	Cnga1	cyclic nucleotide gated channel subunit alpha 1	14p11	NM_053497	NP_445949	Q62927	85259	MGI:88436	Cnga1	cyclic nucleotide gated channel alpha 1	5 38.44 cM	NM_007723	NP_031749	P29974	12788
vgic	71	Cyclic nucleotide-regulated channels (CNG)	395	CNGA2				CNG&alpha;3|CNG2|CNCA|Cncg4|CNG channel alpha-2|cyclic nucleotide gated channel 4|cyclic nucleotide-gated olfactory channel subunit OCNC1|cyclic nucleotide gated channel alpha 2	2149	CNGA2	cyclic nucleotide gated channel subunit alpha 2	Xq28	NM_005140	NP_005131	Q16280	1260	2367	Cnga2	cyclic nucleotide gated channel subunit alpha 2	16q12.4	NM_012928	NP_037060	Q00195	25411	MGI:108040	Cnga2	cyclic nucleotide gated channel alpha 2	X A7.3	NM_007724	NP_031750	Q62398	12789
vgic	71	Cyclic nucleotide-regulated channels (CNG)	396	CNGA3				CCNC1|ACHM2|CNCG3|CCNCa	2150	CNGA3	cyclic nucleotide gated channel subunit alpha 3	2q11.2	NM_001298	NP_001073347	Q16281	1261	70948	Cnga3	cyclic nucleotide gated channel subunit alpha 3	9q21	NM_053495	NP_445947		85257	MGI:1341818	Cnga3	cyclic nucleotide gated channel alpha 3	1 B	NM_009918	NP_034048	Q9JJZ8	12790
vgic	71	Cyclic nucleotide-regulated channels (CNG)	397	CNGA4				CNG5|CNGB2|CNCA2|cyclic nucleotide gated channel beta 2|Cgn2|CNG channel alpha-4|CNG4|cyclic nucleotide-gated olfactory channel subunit OCNC2|olfactory cyclic nucleotide-gated channel|cyclic nucleotide gated channel alpha 4	2152	CNGA4	cyclic nucleotide gated channel subunit alpha 4	11p15.4	NM_001037329	NP_001032406	Q8IV77	1262	619844	Cnga4	cyclic nucleotide gated channel subunit alpha 4	1q32	NM_053496	NP_445948	Q64359	85258	MGI:2664099	Cnga4	cyclic nucleotide gated channel alpha 4	7 E3	NM_001033317	NP_001028489	Q3UW12	233649
vgic	71	Cyclic nucleotide-regulated channels (CNG)	398	CNGB1				CNG4|CNCG3L|CNGB1B|GAR1|GARP|glutamic acid-rich protein|CNCG2|CNG&beta;1	2151	CNGB1	cyclic nucleotide gated channel subunit beta 1	16q21	NM_001297	NP_001288	Q14028	1258	621809	Cngb1	cyclic nucleotide gated channel subunit beta 1	19p13	NM_031809|AJ000496|AF068572	NP_113997		83686	MGI:2664102	Cngb1	cyclic nucleotide gated channel beta 1	8 D1	NM_001195413|NM_145601			333329
vgic	71	Cyclic nucleotide-regulated channels (CNG)	399	CNGB3				CCNC2|CNG&beta;2|CNG6|ACHM3|achromatopsia (rod monochromacy) 3	2153	CNGB3	cyclic nucleotide gated channel subunit beta 3	8q21.3	NM_019098	NP_061971	Q9NQW8	54714	1565364	Cngb3	cyclic nucleotide gated channel subunit beta 3	5q13				500418	MGI:1353562	Cngb3	cyclic nucleotide gated channel beta 3	4 A3	NM_013927	NP_038955	Q9JJZ9	30952
vgic	71	Cyclic nucleotide-regulated channels (CNG)	400	HCN1				BCNG1|HAC2|hyperpolarization activated cyclic nucleotide-gated potassium channel 1|hyperpolarization-activated, cyclic nucleotide-gated K+ 1|hyperpolarization-activated	4845	HCN1	hyperpolarization activated cyclic nucleotide gated potassium channel 1	5p12	NM_021072	NP_066550	O60741	348980	620688	Hcn1	hyperpolarization-activated cyclic nucleotide-gated potassium channel 1	2q15	NM_053375	NP_445827	Q9JKB0	84390	MGI:1096392	Hcn1	hyperpolarization activated cyclic nucleotide gated potassium channel 1	13 66.34 cM	NM_010408	NP_034538	O88704	15165
vgic	71	Cyclic nucleotide-regulated channels (CNG)	401	HCN2				BCNG2|HAC1|hyperpolarization activated cyclic nucleotide gated potassium channel 2|hyperpolarization-activated, cyclic nucleotide-gated K+ 2|hyperpolarization-activated	4846	HCN2	hyperpolarization activated cyclic nucleotide gated potassium and sodium channel 2	19p13.3	NM_001194	NP_001185	Q9UL51	610	620689	Hcn2	hyperpolarization activated cyclic nucleotide gated potassium and sodium channel 2	7q11	NM_053684	NP_446136	Q9JKA9	114244	MGI:1298210	Hcn2	hyperpolarization-activated, cyclic nucleotide-gated K+ 2	10 C1	NM_008226	NP_032252	O88703	15166
vgic	71	Cyclic nucleotide-regulated channels (CNG)	402	HCN3				BCNG4|HAC3|hyperpolarization activated cyclic nucleotide-gated potassium channel 3|hyperpolarization-activated, cyclic nucleotide-gated K+ 3|hyperpolarization-activated	19183	HCN3	hyperpolarization activated cyclic nucleotide gated potassium channel 3	1q22	NM_020897	NP_065948	Q9P1Z3	57657	620691	Hcn3	hyperpolarization-activated cyclic nucleotide-gated potassium channel 3	2q34	NM_053685	NP_446137	Q9JKA8	114245	MGI:1298211	Hcn3	hyperpolarization-activated, cyclic nucleotide-gated K+ 3	3 F1	NM_008227	NP_032253	O88705	15168
vgic	71	Cyclic nucleotide-regulated channels (CNG)	403	HCN4				BCNG3|HAC4|hyperpolarization-activated	16882	HCN4	hyperpolarization activated cyclic nucleotide gated potassium channel 4	15q24.1	NM_005477	NP_005468	Q9Y3Q4	10021	71065	Hcn4	hyperpolarization activated cyclic nucleotide-gated potassium channel 4	8q24	NM_021658	NP_067690	Q9JKA7	59266	MGI:1298209	Hcn4	hyperpolarization-activated, cyclic nucleotide-gated K+ 4	9 B	NM_001081192	NP_001074661	O70507	330953
vgic	74	Inwardly rectifying potassium channels (K<sub>IR</sub>)	429	K<sub>ir</sub>1.1				potassium inwardly rectifying channel subfamily J member 1|ATP-regulated potassium channel ROM-K|ATP-sensitive inward rectifier potassium channel 1|KAB-1|potassium channel, inwardly rectifying subfamily J, member 1|potassium inwardly-rectifying channel|potassium voltage-gated channel subfamily J member 1|ROMK|ROMK1|ROMK2|ROMK3	6255	KCNJ1	potassium inwardly rectifying channel subfamily J member 1	11q24.3	NM_153764|NM_000220	NP_722448|NP_000211	P48048	3758	2957	Kcnj1	potassium inwardly-rectifying channel, subfamily J, member 1	8q21	NM_017023|L29403|AF081367	NP_058719	P35560	24521	MGI:1927248	Kcnj1	potassium inwardly-rectifying channel, subfamily J, member 1	9 A4	NM_019659	NP_062633	O88335	56379
vgic	74	Inwardly rectifying potassium channels (K<sub>IR</sub>)	430	K<sub>ir</sub>2.1				potassium inwardly rectifying channel subfamily J member 2|IRK1|Kcnf1|potassium channel, inwardly rectifying subfamily J, member 2|potassium inwardly-rectifying channel|potassium voltage-gated channel subfamily J member 2|RBL-IRK1	6263	KCNJ2	potassium inwardly rectifying channel subfamily J member 2	17q24.3	NM_000891	NP_000882	P63252	3759	61968	Kcnj2	potassium inwardly-rectifying channel, subfamily J, member 2	10q32.1	NM_017296	NP_058992	Q64273	29712	MGI:104744	Kcnj2	potassium inwardly-rectifying channel, subfamily J, member 2	11 75.23 cM	NM_008425	NP_032451	P35561	16518
vgic	74	Inwardly rectifying potassium channels (K<sub>IR</sub>)	431	K<sub>ir</sub>2.2				IRK2|MB-IRK2|KCNJN1|ATP-sensitive inward rectifier potassium channel 12|RB-IRK2|potassium channel, inwardly rectifying subfamily J, member 12|potassium inwardly-rectifying channel|potassium inwardly rectifying channel subfamily J member 12	6258	KCNJ12	potassium inwardly rectifying channel subfamily J member 12	17p11.2	NM_021012	NP_066292	Q14500	3768	621660	Kcnj12	potassium inwardly-rectifying channel, subfamily J, member 12	10q22	NM_053981	NP_446433	P52188	117052	MGI:108495	Kcnj12	potassium inwardly-rectifying channel, subfamily J, member 12	11 37.96 cM	NM_010603	NP_034733	P52187	16515
vgic	74	Inwardly rectifying potassium channels (K<sub>IR</sub>)	432	K<sub>ir</sub>2.3				potassium inwardly rectifying channel subfamily J member 4|BIR11|BIRK2|brain inwardly rectifying K(+) channel 2|inward rectifier potassium channel 4|IRK3|Kcnf2|MB-IRK3|potassium channel, inwardly rectifying subfamily J, member 4|potassium inwardly-rectifying channel|potassium inwardly-rectifying channel, subfamily J, member 4|potassium voltage-gated channel subfamily J member 4	6265	KCNJ4	potassium inwardly rectifying channel subfamily J member 4	22q13.1	NM_152868	NP_690607	P48050	3761	621436	Kcnj4	potassium inwardly-rectifying channel, subfamily J, member 4	7q34	NM_053870	NP_446322	P52190	116649	MGI:104743	Kcnj4	potassium inwardly-rectifying channel, subfamily J, member 4	15 37.74 cM	NM_008427	NP_032453	P52189	16520
vgic	74	Inwardly rectifying potassium channels (K<sub>IR</sub>)	433	K<sub>ir</sub>2.4				potassium inwardly rectifying channel subfamily J member 14|ATP-sensitive inward rectifier potassium channel 14|IRK4|potassium channel, inwardly rectifying subfamily J, member 14|potassium inwardly-rectifying channel|potassium voltage-gated channel subfamily J member 14	6260	KCNJ14	potassium inwardly rectifying channel subfamily J member 14	19q13.33	NM_013348	NP_037480	Q9UNX9	3770	628872	Kcnj14	potassium inwardly-rectifying channel, subfamily J, member 14	1q22	NM_170718	NP_733836	O70596	276720	MGI:2384820	Kcnj14	potassium inwardly-rectifying channel, subfamily J, member 14	7 B3	NM_145963	NP_666075	Q8JZN3	211480
vgic	74	Inwardly rectifying potassium channels (K<sub>IR</sub>)	434	K<sub>ir</sub>3.1				potassium inwardly rectifying channel subfamily J member 3|GIRK1|G protein-activated inward rectifier potassium channel 1|Kcnf3|potassium channel, inwardly rectifying subfamily J, member 3|potassium channel subunit Kir3.1 type 3 delta|potassium inwardly-rectifying channel|potassium voltage-gated channel subfamily J member 3	6264	KCNJ3	potassium inwardly rectifying channel subfamily J member 3	2q24.1	NM_002239	NP_002230	P48549	3760	2958	Kcnj3	potassium inwardly-rectifying channel, subfamily J, member 3	3q21	NM_031610	NP_113798	P63251	50599	MGI:104742	Kcnj3	potassium inwardly-rectifying channel, subfamily J, member 3	2 C1.1	NM_008426	NP_032452	P63250	16519
vgic	74	Inwardly rectifying potassium channels (K<sub>IR</sub>)	435	K<sub>ir</sub>3.2				potassium inwardly rectifying channel subfamily J member 6|BIR1|GIRK2|G protein-activated inward rectifier potassium channel 2|inward rectifier K(+) channel Kir3.2|KATP2|KCNJ7|potassium voltage-gated channel subfamily J member 6|potassium channel, inwardly rectifying subfamily J, member 6|potassium inwardly-rectifying channel	6267	KCNJ6	potassium inwardly rectifying channel subfamily J member 6	21q22.13	NM_002240	NP_002231	P48051	3763	2959	Kcnj6	potassium inwardly-rectifying channel, subfamily J, member 6	11q11	NM_013192	NP_037324	P48550	25743	MGI:104781	Kcnj6	potassium inwardly-rectifying channel, subfamily J, member 6	16 55.44 cM	NM_001025584|NM_001025585|NM_010606|NM_001025590	NP_001020755|NP_001020756|NP_034736|NP_001020761	P48542	16522
vgic	74	Inwardly rectifying potassium channels (K<sub>IR</sub>)	436	K<sub>ir</sub>3.3				potassium inwardly rectifying channel subfamily J member 9|GIRK3|G protein-activated inward rectifier potassium channel 3|inward rectifier K(+) channel Kir3.3|potassium channel, inwardly rectifying subfamily J, member 9|potassium inwardly-rectifying channel|potassium voltage-gated channel subfamily J member 9	6270	KCNJ9	potassium inwardly rectifying channel subfamily J member 9	1q23.2	NM_004983	NP_004974	Q92806	3765	621440	Kcnj9	potassium inwardly-rectifying channel, subfamily J, member 9	13q24	NM_053834	NP_446286	Q63511	116560	MGI:108007	Kcnj9	potassium inwardly-rectifying channel, subfamily J, member 9	1 79.66 cM	NM_008429	NP_032455	P48543	16524
vgic	74	Inwardly rectifying potassium channels (K<sub>IR</sub>)	437	K<sub>ir</sub>3.4				potassium inwardly rectifying channel subfamily J member 5|cardiac inward rectifier|CIR|GIRK4|G protein-activated inward rectifier potassium channel 4|heart KATP channel|IKACh|inward rectifier K(+) channel Kir3.4|KATP1|LQT13|potassium channel, inwardly rectifying subfamily J, member 5|potassium inwardly-rectifying channel|potassium voltage-gated channel subfamily J member 5	6266	KCNJ5	potassium inwardly rectifying channel subfamily J member 5	11q24.3	NM_000890	NP_000881	P48544	3762	61971	Kcnj5	potassium inwardly-rectifying channel, subfamily J, member 5	8q21	NM_017297	NP_058993	P48548	29713	MGI:104755	Kcnj5	potassium inwardly-rectifying channel, subfamily J, member 5	9 17.65 cM	NM_010605	NP_034735	P48545	16521
vgic	74	Inwardly rectifying potassium channels (K<sub>IR</sub>)	438	K<sub>ir</sub>4.1				potassium inwardly rectifying channel subfamily J member 10|ATP-sensitive inward rectifier potassium channel 10|ATP-sensitive inward rectifier potassium channel KAB-2|BIR10|BIRK1|brain-specific inwardly rectifying K(+) channel 1|inward rectifier K(+) channel Kir4.1|Kir1.2|potassium channel, inwardly rectifying subfamily J, member 10|potassium inwardly-rectifying channel|potassium voltage-gated ch…	6256	KCNJ10	potassium inwardly rectifying channel subfamily J member 10	1q23.2	NM_002241	NP_002232	P78508	3766	61822	Kcnj10	potassium inwardly-rectifying channel, subfamily J, member 10	13q24	NM_031602	NP_113790	P49655	29718	MGI:1194504	Kcnj10	potassium inwardly-rectifying channel, subfamily J, member 10	1 79.69 cM	NM_001039484	NP_001034573	Q9JM63	16513
vgic	74	Inwardly rectifying potassium channels (K<sub>IR</sub>)	439	K<sub>ir</sub>4.2				potassium inwardly rectifying channel subfamily J member 15|ATP-sensitive inward rectifier potassium channel 15|inward rectifier K(+) channel Kir4.2|IRKK|Kir1.3|potassium channel, inwardly rectifying subfamily J, member 15|potassium inwardly-rectifying channel|potassium voltage-gated channel subfamily J member 15	6261	KCNJ15	potassium inwardly rectifying channel subfamily J member 15	21q22.13-q22.2	NM_170736	NP_733932	Q99712	3772	621662	Kcnj15	potassium inwardly-rectifying channel, subfamily J, member 15	11q11	NM_133321	NP_579855	Q91ZF1	170847	MGI:1310000	Kcnj15	potassium inwardly-rectifying channel, subfamily J, member 15	16 55.86 cM	NM_001039056|NM_001039057	NP_001034145|NP_001034146	O88932	16516
vgic	74	Inwardly rectifying potassium channels (K<sub>IR</sub>)	440	K<sub>ir</sub>5.1				potassium inwardly rectifying channel subfamily J member 16|BIR9|inward rectifier K(+) channel Kir5.1|inward rectifier potassium channel 16|potassium channel, inwardly rectifying subfamily J, member 16|potassium inwardly-rectifying channel|potassium voltage-gated channel subfamily J member 16	6262	KCNJ16	potassium inwardly rectifying channel subfamily J member 16	17q24.3	NM_018658	NP_061128	Q9NPI9	3773	61824	Kcnj16	potassium inwardly-rectifying channel, subfamily J, member 16	10q32.1	NM_053314	NP_445766	P52191	29719	MGI:1314842	Kcnj16	potassium inwardly-rectifying channel, subfamily J, member 16	11 75.01 cM	NM_010604	NP_034734	Q9Z307	16517
vgic	74	Inwardly rectifying potassium channels (K<sub>IR</sub>)	441	K<sub>ir</sub>6.1				potassium inwardly rectifying channel subfamily J member 8|ATP-sensitive inward rectifier potassium channel 8|gnite|inwardly rectifier K(+) channel Kir6.1|inward rectifier K(+) channel Kir6.1|potassium channel, inwardly rectifying subfamily J, member 8|potassium inwardly-rectifying channel|potassium voltage-gated channel subfamily J member 8|slmbr|sltr|uKATP-1	6269	KCNJ8	potassium inwardly rectifying channel subfamily J member 8	12p12.1	NM_004982	NP_004973	Q15842	3764	2960	Kcnj8	potassium inwardly-rectifying channel, subfamily J, member 8	4q44	NM_017099	NP_058795	Q63664	25472	MGI:1100508	Kcnj8	potassium inwardly-rectifying channel, subfamily J, member 8	6 74.31 cM	NM_008428	NP_032454	P97794	16523
vgic	74	Inwardly rectifying potassium channels (K<sub>IR</sub>)	442	K<sub>ir</sub>6.2				potassium inwardly-rectifying channel|potassium inwardly rectifying channel subfamily J member 11|ATP-sensitive inward rectifier potassium channel 11|BIR|inward rectifier K(+) channel Kir6.2|K<sub>ATP</sub>-&beta;|potassium channel, inwardly rectifying subfamily J, member 11|potassium inwardly rectifying channel|potassium inwardly rectifying channel, subfamily J, member 11|potassium inwardly-rect…	6257	KCNJ11	potassium inwardly rectifying channel subfamily J member 11	11p15.1	NM_000525	NP_000516	Q14654	3767	69247	Kcnj11	potassium inwardly-rectifying channel, subfamily J, member 11	1q22	NM_031358	NP_112648	P70673	83535	MGI:107501	Kcnj11	potassium inwardly rectifying channel, subfamily J, member 11	7 29.66 cM	NM_010602	NP_034732	Q61743	16514
vgic	74	Inwardly rectifying potassium channels (K<sub>IR</sub>)	443	K<sub>ir</sub>7.1				potassium inwardly rectifying channel subfamily J member 13|inward rectifier K(+) channel Kir7.1|inward rectifier potassium channel 13|IRK13|Kir1.4|potassium channel, inwardly rectifying subfamily J, member 13|potassium inwardly-rectifying channel|potassium voltage-gated channel subfamily J member 13	6259	KCNJ13	potassium inwardly rectifying channel subfamily J member 13	2q37.1	NM_002242	NP_002233	O60928	3769	621661	Kcnj13	potassium inwardly-rectifying channel, subfamily J, member 13	9q35	NM_053608	NP_446060	O70617	94341	MGI:3781032	Kcnj13	potassium inwardly-rectifying channel, subfamily J, member 13	1	NM_001110227	NP_001103697	P86046	100040591
vgic	125	Ryanodine receptors (RyR)	747	RyR1				CCO|MHS|MHS1|RYR|calcium release channel isoform 1|skrr|ryanodine receptor 1 (skeletal)|ryanodine receptor 1	10483	RYR1	ryanodine receptor 1	19q13.2			P21817	6261	1586637	Ryr1	ryanodine receptor 1	1q21			F1LMY4	114207	MGI:99659	Ryr1	ryanodine receptor 1, skeletal muscle	7 16.94 cM			E9PZQ0	20190
vgic	125	Ryanodine receptors (RyR)	748	RyR2				ARVD2|cardiac muscle ryanodine receptor|cardiac muscle ryanodine receptor-calcium release channel|ryanodine receptor 2|ryanodine receptor 2, cardiac|RYR-2|arrhythmogenic right ventricular dysplasia 2|VTSIP|ryanodine receptor 2 (cardiac)	10484	RYR2	ryanodine receptor 2	1q43			Q92736	6262	620314	Ryr2	ryanodine receptor 2	17q12.1			B0LPN4		MGI:99685	Ryr2	ryanodine receptor 2, cardiac	13 4.38 cM			Q9ERN6	20191
vgic	125	Ryanodine receptors (RyR)	749	RyR3				ryanodine receptor 3|calcium release channel isoform 3	10485	RYR3	ryanodine receptor 3	15q13.3-q14			Q15413	6263	68952	Ryr3	ryanodine receptor 3	3q35			Q9R273	170546	MGI:99684	Ryr3	ryanodine receptor 3	2 E3-E4			E9PW34	20192
vgic	78	Transient Receptor Potential channels (TRP)	485	TRPA1				ANKTM1|TRPN1|ankyrin-like with transmembrane domains 1|transient receptor potential cation channel	497	TRPA1	transient receptor potential cation channel subfamily A member 1	8q21.11	NM_007332	NP_015628	O75762	8989	1303284	Trpa1	transient receptor potential cation channel, subfamily A, member 1	5q11	NM_207608	NP_997491	Q6RI86	312896	MGI:3522699	Trpa1	transient receptor potential cation channel, subfamily A, member 1	1 A3	NM_177781	NP_808449	Q8BLA8	277328
vgic	78	Transient Receptor Potential channels (TRP)	486	TRPC1				TRP1|short transient receptor potential channel 1|transient receptor potential cation channel	12333	TRPC1	transient receptor potential cation channel subfamily C member 1	3q23	NM_003304	NP_003295	P48995	7220	619783	Trpc1	transient receptor potential cation channel, subfamily C, member 1	8q31	NM_053558	NP_446010	Q9QX01	89821	MGI:109528	Trpc1	transient receptor potential cation channel, subfamily C, member 1	9 50.2 cM	NM_011643	NP_035773	Q61056	22063
vgic	78	Transient Receptor Potential channels (TRP)	487	TRPC2				short transient receptor potential channel 2|trp2|TRPC2a|TRPC2b|transient receptor potential cation channel, subfamily C, member 2, pseudogene|transient receptor potential cation channel|transient receptor potential cation channel subfamily C member 2, pseudogene	12334	TRPC2	transient receptor potential cation channel subfamily C member 2 (pseudogene)	11p15.4-15.3				7221	628819	Trpc2	transient receptor potential cation channel subfamily C member 2	1q32			Q9R283	64573	MGI:109527	Trpc2	transient receptor potential cation channel, subfamily C, member 2	7 54.71 cM	NM_001109897|NM_011644	NP_001103367|NP_035774	Q9R244	22064
vgic	78	Transient Receptor Potential channels (TRP)	488	TRPC3				TRP3|short transient receptor potential channel 3|transient receptor protein 3|trp-related protein 3|transient receptor potential cation channel	12335	TRPC3	transient receptor potential cation channel subfamily C member 3	4q27	NM_001130698	NP_001124170	Q13507	7222	61973	Trpc3	transient receptor potential cation channel, subfamily C, member 3	2q25	NM_021771	NP_068539	Q9JMI9	60395	MGI:109526	Trpc3	transient receptor potential cation channel, subfamily C, member 3	3 17.93 cM	NM_019510	NP_062383	Q9QZC1	22065
vgic	78	Transient Receptor Potential channels (TRP)	489	TRPC4				CCE1|TRP4|capacitative calcium entry channel 1|short transient receptor potential channel 4|transient receptor potential 4|STRPC4|transient receptor potential cation channel	12336	TRPC4	transient receptor potential cation channel subfamily C member 4	13q13.3	NM_016179	NP_057263	Q9UBN4	7223	621276	Trpc4	transient receptor potential cation channel, subfamily C, member 4	2q26	NM_001083115|NM_080396	NP_001076584|NP_536321	O35119	84494	MGI:109525	Trpc4	transient receptor potential cation channel, subfamily C, member 4	3 25.43 cM	NM_016984	NP_058680	Q9QUQ5	22066
vgic	78	Transient Receptor Potential channels (TRP)	490	TRPC5				CCE2|TRP5|short transient receptor potential channel 5|transient receptor protein 5|transient receptor potential cation channel	12337	TRPC5	transient receptor potential cation channel subfamily C member 5	Xq23	NM_012471	NP_036603	Q9UL62	7224	619787	Trpc5	transient receptor potential cation channel, subfamily C, member 5	Xq14	NM_080898	NP_543174		140933	MGI:109524	Trpc5	transient receptor potential cation channel, subfamily C, member 5	X 65.49 cM	NM_009428	NP_033454	Q9QX29	22067
vgic	78	Transient Receptor Potential channels (TRP)	491	TRPC6				TRP6|short transient receptor potential channel 6|transient receptor potential cation channel	12338	TRPC6	transient receptor potential cation channel subfamily C member 6	11q22.1	NM_004621	NP_004612	Q9Y210	7225	619788	Trpc6	transient receptor potential cation channel, subfamily C, member 6	8q11	NM_053559	NP_446011		89823	MGI:109523	Trpc6	transient receptor potential cation channel, subfamily C, member 6	9 2.46 cM	NM_013838	NP_038866	Q61143	22068
vgic	78	Transient Receptor Potential channels (TRP)	492	TRPC7				TRP7|capacitative calcium channel TRPC7|short transient receptor potential channel 7|transient receptor potential cation channel	20754	TRPC7	transient receptor potential cation channel subfamily C member 7	5q31.1	NM_020389	NP_065122	Q9HCX4	57113	628820	Trpc7	transient receptor potential cation channel, subfamily C, member 7	17p14	NM_001191691	NP_001178620		282822	MGI:1349470	Trpc7	transient receptor potential cation channel, subfamily C, member 7	13 B1	NM_012035	NP_036165	Q9WVC5	26946
vgic	78	Transient Receptor Potential channels (TRP)	493	TRPM1				LTRPC1|melastatin 1|MLSN1|transient receptor potential cation channel	7146	TRPM1	transient receptor potential cation channel subfamily M member 1	15q13.3	NM_002420|NM_001252020|NM_001252024|NM_001252030	NP_002411|NP_001238949|NP_001238949	Q7Z4N2	4308	1597140	Trpm1	transient receptor potential cation channel, subfamily M, member 1	1q22	NM_001037734|NM_001037733	NP_001032823|NP_001032822	Q2WEA5	361586	MGI:1330305	Trpm1	transient receptor potential cation channel, subfamily M, member 1	7 34.61 cM	NM_018752|NM_001039104	NP_061222|NP_001034193	Q2TV84	17364
vgic	78	Transient Receptor Potential channels (TRP)	494	TRPM2				EREG1|KNP3|LTRPC2|TRPC7|transient receptor potential melastatin family 2|transient receptor potential cation channel	12339	TRPM2	transient receptor potential cation channel subfamily M member 2	21q22.3	NM_003307	NP_003298	O94759	7226	1311889	Trpm2	transient receptor potential cation channel, subfamily M, member 2	20p12	NM_001011559	NP_001011559		294329	MGI:1351901	Trpm2	transient receptor potential cation channel, subfamily M, member 2	10 39.72 cM	NM_138301	NP_612174	Q91YD4	28240
vgic	78	Transient Receptor Potential channels (TRP)	495	TRPM3				LTRPC3|MLSN2|GON-2|transient receptor potential cation channel	17992	TRPM3	transient receptor potential cation channel subfamily M member 3	9q21.12-q21.13	NM_020952	NP_066003	Q9HCF6	80036	1304888	Trpm3	transient receptor potential cation channel, subfamily M, member 3	1q51	NM_001191562	NP_001178491		309407	MGI:2443101	Trpm3	transient receptor potential cation channel, subfamily M, member 3	19 B	NM_001035239	NP_001030319		226025
vgic	78	Transient Receptor Potential channels (TRP)	496	TRPM4				Long TRPC4|Melastatin-like 2|LTRPC4|calcium-activated non-selective cation channel 1|long transient receptor potential channel 4|melastatin like 2 protein|TRPM4B|transient receptor potential cation channel	17993	TRPM4	transient receptor potential cation channel subfamily M member 4	19q13.33	NM_017636	NP_060106	Q8TD43	54795	620244	Trpm4	transient receptor potential cation channel, subfamily M, member 4	1q22	NM_001136229	NP_001129701	Q9ESQ5	171143	MGI:1915917	Trpm4	transient receptor potential cation channel, subfamily M, member 4	7 B3	NM_175130	NP_780339	Q7TN37	68667
vgic	78	Transient Receptor Potential channels (TRP)	497	TRPM5				MTR1|TRP-T|L-TRPC5|transient receptor potential cation channel	14323	TRPM5	transient receptor potential cation channel subfamily M member 5	11p15.5	NM_014555	NP_055370	Q9NZQ8	29850	1310620	Trpm5	transient receptor potential cation channel, subfamily M, member 5	1q42	NM_001191896	NP_001178825		365391	MGI:1861718	Trpm5	transient receptor potential cation channel, subfamily M, member 5	7 F5	NM_020277	NP_064673	Q9JJH7	56843
vgic	78	Transient Receptor Potential channels (TRP)	498	TRPM6				HOMG|HSH|hypomagnesemia, secondary hypocalcemia|Channel kinase 2|ChaK2|Melastatin-related TRP cation channel 6|transient receptor potential cation channel	17995	TRPM6	transient receptor potential cation channel subfamily M member 6	9q21.13	NM_017662	NP_060132	Q9BX84	140803	1309942	Trpm6	transient receptor potential cation channel, subfamily M, member 6	1q43				293874	MGI:2675603	Trpm6	transient receptor potential cation channel, subfamily M, member 6	19 B	NM_153417	NP_700466	Q8CIR4	225997
vgic	78	Transient Receptor Potential channels (TRP)	499	TRPM7				LTRPC7|TRP-PLIK|MagNum|MIC|long transient receptor potential channel 7|transient receptor potential-phospholipase C-interacting kinase|transient receptor potential-related protein, ChaK|Channel-kinase 1|ChaK1|Ltpr7|transient receptor potential cation channel	17994	TRPM7	transient receptor potential cation channel subfamily M member 7	15q21.2	NM_017672	NP_060142	Q96QT4	54822	620053	Trpm7	transient receptor potential cation channel, subfamily M, member 7	3q36	NM_053705	NP_446157	Q925B3	679906	MGI:1929996	Trpm7	transient receptor potential cation channel, subfamily M, member 7	2 F1	NM_021450	NP_067425	Q923J1	58800
vgic	78	Transient Receptor Potential channels (TRP)	500	TRPM8				LTrpC6|CMR1|cold/menthol receptor 1|transient receptor potential cation channel	17961	TRPM8	transient receptor potential cation channel subfamily M member 8	2q37.1	NM_024080	NP_076985	Q7Z2W7	79054	620762	Trpm8	transient receptor potential cation channel, subfamily M, member 8	9q35	NM_134371	NP_599198	Q8R455	171384	MGI:2181435	Trpm8	transient receptor potential cation channel, subfamily M, member 8	1 D	NM_134252	NP_599013	Q8R4D5	171382
vgic	78	Transient Receptor Potential channels (TRP)	501	TRPML1				MCOLN1|Mucolipin1|ML1|mucolipin 1	13356	MCOLN1	mucolipin TRP cation channel 1	19p13.2	NM_020533	NP_065394	Q9GZU1	57192	1308953	Mcoln1	mucolipin TRP cation channel 1	12p12	NM_001105903	NP_001099373		288371	MGI:1890498	Mcoln1	mucolipin 1	8 1.92 cM	NM_053177	NP_444407	Q99J21	94178
vgic	78	Transient Receptor Potential channels (TRP)	502	TRPML2				MCOLN2|mucolipin 2|mucolipidin 2	13357	MCOLN2	mucolipin TRP cation channel 2	1p22.3	NM_153259	NP_694991	Q8IZK6	255231	1308884	Mcoln2	mucolipin TRP cation channel 2	2q44	NM_001039005	NP_001034094		292168	MGI:1915529	Mcoln2	mucolipin 2	3 H2	NM_001005846|NM_026656	NP_001005846|NP_080932	Q8K595	68279
vgic	78	Transient Receptor Potential channels (TRP)	503	TRPML3				Mucolipin3|mucolipin 3	13358	MCOLN3	mucolipin TRP cation channel 3	1p22.3	NM_018298	NP_060768	Q8TDD5	55283	1308420	Mcoln3	mucolipin TRP cation channel 3	2q44	NM_001012059	NP_001012059		308022	MGI:1890500	Mcoln3	mucolipin 3	3 71.03 cM	NM_134160	NP_598921	Q8R4F0	171166
vgic	78	Transient Receptor Potential channels (TRP)	504	TRPP1				APKD2|PKD2|TRPP2|transient receptor potential cation channel, subfamily P, member 2|polycystic kidney disease 2 (autosomal dominant)|polycystin 2, transient receptor potential cation channel	9009	PKD2	polycystin 2, transient receptor potential cation channel	4q22.1	NM_000297	NP_000288	Q13563	5133	1559992	Pkd2	polycystin 2, transient receptor potential cation channel	14q22	NM_001191934	NP_001178863		353503	MGI:1099818	Pkd2	polycystin 2, transient receptor potential cation channel	5 50.68 cM	NM_008861	NP_032887	O35245	18764
vgic	78	Transient Receptor Potential channels (TRP)	505	TRPP2				PKD2L1|PKDL|PKDL2|TRPP3|transient receptor potential cation channel, subfamily P, member 3|polycystic kidney disease 2-like 1|polycystin 2 like 1|polycystin 2 like 1, transient receptor potential cation channel	9011	PKD2L1	polycystin 2 like 1, transient receptor potential cation channel	10q24.31	NM_016112	NP_057196	Q9P0L9	9033	1306261	Pkd2l1	polycystin 2 like 1, transient receptor potential cation channel	1q56	NM_001106352	NP_001099822		293937	MGI:1352448	Pkd2l1	polycystic kidney disease 2-like 1	19 C3	NM_181422	NP_852087		329064
vgic	78	Transient Receptor Potential channels (TRP)	506	TRPP3				TRPP5|polycystin 2 like 2|polycystin 2 like 2, transient receptor potential cation channel	9012	PKD2L2	polycystin 2 like 2, transient receptor potential cation channel	5q31.2	NM_014386	NP_055201	Q9NZM6	27039	1310272	Pkd2l2	polycystin 2 like 2, transient receptor potential cation channel	18p12	NM_001106156	NP_001099626		291683	MGI:1858231	Pkd2l2	polycystic kidney disease 2-like 2	18 B1	NM_016927	NP_058623	Q9JLG4	53871
vgic	78	Transient Receptor Potential channels (TRP)	507	TRPV1				OTRPC1|VR1|capsaicin receptor|osm-9-like TRP channel 1|vanilloid receptor 1|transient receptor potential cation channel	12716	TRPV1	transient receptor potential cation channel subfamily V member 1	17p13.2	NM_018727	NP_061197	Q8NER1	7442	628841	Trpv1	transient receptor potential cation channel, subfamily V, member 1	10q24	NM_031982	NP_114188	O35433	83810	MGI:1341787	Trpv1	transient receptor potential cation channel, subfamily V, member 1	11 45.25 cM	NM_001001445	NP_001001445	Q704Y3	193034
vgic	78	Transient Receptor Potential channels (TRP)	508	TRPV2				GRC|OTRPC2|VRL-1|vanilloid receptor-like protein 1|Vrl1|transient receptor potential cation channel, subfamily V, member 2|transient receptor potential cation channel	18082	TRPV2	transient receptor potential cation channel subfamily V member 2	17p11.2	NM_016113	NP_057197	Q9Y5S1	51393	3965	Trpv2	transient receptor potential cation channel, subfamily V, member 2	10q23	NM_017207	NP_058903	Q9WUD2	29465	MGI:1341836	Trpv2	transient receptor potential cation channel, subfamily V, member 2	11 B2	NM_011706	NP_035836	Q9WTR1	22368
vgic	78	Transient Receptor Potential channels (TRP)	509	TRPV3				VRL3|OLMS|transient receptor potential cation channel, subfamily V, member 3|transient receptor potential cation channel	18084	TRPV3	transient receptor potential cation channel subfamily V member 3	17p13.2	NM_145068	NP_659505	Q8NET8	162514	1564531	Trpv3	transient receptor potential cation channel, subfamily V, member 3	10q24	NM_001025757	NP_001020928		497948	MGI:2181407	Trpv3	transient receptor potential cation channel, subfamily V, member 3	11 45.25 cM	NM_145099	NP_659567	Q8K424	246788
vgic	78	Transient Receptor Potential channels (TRP)	510	TRPV4				TRP12|VRL-2|CMT2C|osm-9-like TRP channel 4|vanilloid receptor-related osmotically activated channel (Vroac)|HMSN2C|SMAL|SPSMA|SSQTL1|osmosensitive transient receptor potential channel 4|OTRPC4|transient receptor potential cation channel	18083	TRPV4	transient receptor potential cation channel subfamily V member 4	12q24.11	NM_021625	NP_067638	Q9HBA0	59341	69337	Trpv4	transient receptor potential cation channel, subfamily V, member 4	12q16	NM_023970	NP_076460	Q9ERZ8	66026	MGI:1926945	Trpv4	transient receptor potential cation channel, subfamily V, member 4	5 F	NM_022017	NP_071300	Q9EPK8	63873
vgic	78	Transient Receptor Potential channels (TRP)	511	TRPV5				OTRPC3|ECaC|ECaC1|epithelial calcium channel 1|calcium transporter 2|osm-9-like TRP channel 3|CAT2|transient receptor potential cation channel	3145	TRPV5	transient receptor potential cation channel subfamily V member 5	7q34	NM_019841	NP_062815	Q9NQA5	56302	620636	Trpv5	transient receptor potential cation channel, subfamily V, member 5	4q23	NM_053787	NP_446239	Q9JIP0	116469	MGI:2429764	Trpv5	transient receptor potential cation channel, subfamily V, member 5	6 B2.1	NM_001007572	NP_001007573	P69744	194352
vgic	78	Transient Receptor Potential channels (TRP)	512	TRPV6				CaT1|CaT-like|ECaC2|epithelial calcium channel 2|calcium transport protein 1|epithelial apical membrane calcium transporter/channel CaT1|osmosensitive transient receptor potential channel 3|Otrpc3|transient receptor potential cation channel	14006	TRPV6	transient receptor potential cation channel subfamily V member 6	7q34	NM_018646	NP_061116	Q9H1D0	55503	69335	Trpv6	transient receptor potential cation channel, subfamily V, member 6	4q23	NM_053686	NP_446138	Q9R186	114246	MGI:1927259	Trpv6	transient receptor potential cation channel, subfamily V, member 6	6 B2.1	NM_022413	NP_071858	Q91WD2	64177
vgic	79	Two-pore domain potassium channels (K<sub>2P</sub>)	513	K<sub>2P</sub>1.1			TWIK1	TWIK-1|hOHO|DPK|potassium channel, subfamily K, member 1|potassium channel, two pore domain subfamily K, member 1|potassium channel	6272	KCNK1	potassium two pore domain channel subfamily K member 1	1q42.2	NM_002245	NP_002236	O00180	3775	621447	Kcnk1	potassium two pore domain channel subfamily K member 1	19q12	NM_021688	NP_067720	Q9Z2T2	59324	MGI:109322	Kcnk1	potassium channel, subfamily K, member 1	8 E2	NM_008430	NP_032456	O08581	16525
vgic	79	Two-pore domain potassium channels (K<sub>2P</sub>)	514	K<sub>2P</sub>2.1			TREK1	TREK-1|TPKC1|arachidonic acid sensitive tandem pore domain potassium channel|potassium channel, two pore domain subfamily K, member 2|potassium channel	6277	KCNK2	potassium two pore domain channel subfamily K member 2	1q41	NM_001017424	NP_001017424	O95069	3776	621448	Kcnk2	potassium two pore domain channel subfamily K member 2	13q26	NM_172042	NP_742038		170899	MGI:109366	Kcnk2	potassium channel, subfamily K, member 2	1 H6	NM_010607	NP_034737	P97438	16526
vgic	79	Two-pore domain potassium channels (K<sub>2P</sub>)	515	K<sub>2P</sub>3.1			TASK1	TASK-1|OAT-1|TWIK-related acid-sensitive K+ channel|two pore potassium channel KT3.1|potassium channel, two pore domain subfamily K, member 3|potassium channel	6278	KCNK3	potassium two pore domain channel subfamily K member 3	2p23.3	NM_002246	NP_002237	O14649	3777	61997	Kcnk3	potassium two pore domain channel subfamily K member 3	6q14	NM_033376	NP_203694	O54912	29553	MGI:1100509	Kcnk3	potassium channel, subfamily K, member 3	5 16.68 cM	NM_010608	NP_034738	O35111	16527
vgic	79	Two-pore domain potassium channels (K<sub>2P</sub>)	516	K<sub>2P</sub>4.1			TRAAK1	TRAAK|KT4.1|potassium channel, subfamily K, member 4|potassium channel, two pore domain subfamily K, member 4|potassium channel	6279	KCNK4	potassium two pore domain channel subfamily K member 4	11q13.1	NM_033310	NP_201567	Q9NYG8	50801	621449	Kcnk4	potassium two pore domain channel subfamily K member 4	1q43	NM_053804	NP_446256		116489	MGI:1298234	Kcnk4	potassium channel, subfamily K, member 4	19 5.08 cM	NM_008431	NP_032457	O88454	16528
vgic	79	Two-pore domain potassium channels (K<sub>2P</sub>)	517	K<sub>2P</sub>5.1			TASK2	TASK-2|potassium channel subfamily K member 5|potassium channel, two pore domain subfamily K, member 5|potassium channel	6280	KCNK5	potassium two pore domain channel subfamily K member 5	6p21.2	NM_003740	NP_003731	O95279	8645	1564985	Kcnk5	potassium two pore domain channel subfamily K member 5	15p16	NM_001039516	NP_001034605		364241	MGI:1336175	Kcnk5	potassium channel, subfamily K, member 5	14	NM_021542	NP_067517		16529
vgic	79	Two-pore domain potassium channels (K<sub>2P</sub>)	518	K<sub>2P</sub>6.1			TWIK2	TOSS|potassium channel subfamily K member 6 (TWIK-2)|potassium channel, two pore domain subfamily K, member 6|potassium inwardly-rectifying channel	6281	KCNK6	potassium two pore domain channel subfamily K member 6	19q13.2	NM_004823	NP_004814	Q9Y257	9424	621450	Kcnk6	potassium two pore domain channel subfamily K member 6	1q21	NM_053806	NP_446258		116491	MGI:1891291	Kcnk6	potassium inwardly-rectifying channel, subfamily K, member 6	7 B1	NM_001033525	NP_001028697		52150
vgic	79	Two-pore domain potassium channels (K<sub>2P</sub>)	519	K<sub>2P</sub>7.1				kcnk8|Knot|Mlk3|potassium channel, subfamily K, member 7|potassium channel, two pore domain subfamily K, member 7|potassium channel	6282	KCNK7	potassium two pore domain channel subfamily K member 7	11q13.1	NM_033347	NP_203133	Q9Y2U2	10089	1565025	Kcnk7	potassium two pore domain channel subfamily K member 7	1q43			D4A806	499303	MGI:1341841	Kcnk7	potassium channel, subfamily K, member 7	19 A	NM_010609	NP_034739	Q9Z2T1	16530
vgic	79	Two-pore domain potassium channels (K<sub>2P</sub>)	520	K<sub>2P</sub>9.1			TASK3	TASK-3|acid-sensitive potassium channel protein TASK-3|potassium channel subfamily K member 9 (Task-3)|TWIK-related acid-sensitive K(+) channel 3|two pore potassium channel KT3.2|potassium channel, subfamily K, member 9|potassium channel, two pore domain subfamily K, member 9|potassium channel	6283	KCNK9	potassium two pore domain channel subfamily K member 9	8q24.3	NM_001282534	NP_001269463	Q9NPC2	51305	621451	Kcnk9	potassium two pore domain channel subfamily K member 9	7q34	NM_053405	NP_445857	Q9ES08	84429	MGI:3521816	Kcnk9	potassium channel, subfamily K, member 9	15 D3	NM_001033876	NP_001029048	Q3LS21	223604
vgic	79	Two-pore domain potassium channels (K<sub>2P</sub>)	521	K<sub>2P</sub>10.1			TREK2	TREK-2|potassium channel, two pore domain subfamily K, member 10|potassium channel	6273	KCNK10	potassium two pore domain channel subfamily K member 10	14q31.3	NM_021161	NP_066984	P57789	54207	619732	Kcnk10	potassium two pore domain channel subfamily K member 10	6q32	NM_023096	NP_075584	Q9JIS4	65272	MGI:1919508	Kcnk10	potassium channel, subfamily K, member 10	12 E	NM_029911	NP_084187		72258
vgic	79	Two-pore domain potassium channels (K<sub>2P</sub>)	522	K<sub>2P</sub>12.1			THIK2	THIK-2|tandem pore domain halothane-inhibited potassium channel 2|tandem pore domain potassium channel THIK-2|mntk1|potassium channel, two pore domain subfamily K, member 12|potassium channel	6274	KCNK12	potassium two pore domain channel subfamily K member 12	2p16.3	NM_022055	NP_071338	Q9HB15	56660	68940	Kcnk12	potassium two pore domain channel subfamily K member 12	6q12	NM_022292	NP_071628	Q9ERS1	64119	MGI:2684043	Kcnk12	potassium channel, subfamily K, member 12	17 E4	NM_199251	NP_954859		210741
vgic	79	Two-pore domain potassium channels (K<sub>2P</sub>)	523	K<sub>2P</sub>13.1			THIK1	THIK-1|prdx1|tandem pore domain halothane-inhibited potassium channel 1|potassium channel, two pore domain subfamily K, member 13|potassium channel	6275	KCNK13	potassium two pore domain channel subfamily K member 13	14q32.11	NM_022054	NP_071337	Q9HB14	56659	68941	Kcnk13	potassium two pore domain channel subfamily K member 13	6q32	NM_022293	NP_071629	Q9ERS0	64120	MGI:2384976	Kcnk13	potassium channel, subfamily K, member 13	12 E	NM_146037	NP_666149	Q8R1P5	217826
vgic	79	Two-pore domain potassium channels (K<sub>2P</sub>)	524	K<sub>2P</sub>15.1			TASK5	KT3.3|KCNK14|potassium channel subfamily K member 15 (TASK-5)|TWIK-related acid-sensitive K(+) channel 5|acid-sensitive potassium channel protein TASK-5|KCNK11|potassium channel, subfamily K, member 15|potassium channel, two pore domain subfamily K, member 15|potassium channel	13814	KCNK15	potassium two pore domain channel subfamily K member 15	20q13.12	NM_022358	NP_071753	Q9H427	60598	619733	Kcnk15	potassium two pore domain channel subfamily K member 15	3q42	NM_130813	NP_570826	Q8R5I0	156873	MGI:2675209	Kcnk15	potassium channel, subfamily K, member 15	2 H3	NM_001030292	NP_001025463		241769
vgic	79	Two-pore domain potassium channels (K<sub>2P</sub>)	525	K<sub>2P</sub>16.1			TALK1	TALK1|potassium channel, two pore domain subfamily K, member 16|potassium channel	14464	KCNK16	potassium two pore domain channel subfamily K member 16	6p21.2	NM_032115	NP_115491	Q96T55	83795	1582911	Kcnk16	potassium two pore domain channel subfamily K member 16	15p16	NM_001109520	NP_001102990		688996	MGI:1921821	Kcnk16	potassium channel, subfamily K, member 16	14 B	NM_029006	NP_083282		74571
vgic	79	Two-pore domain potassium channels (K<sub>2P</sub>)	526	K<sub>2P</sub>17.1			TALK2	TALK2|TASK4|potassium channel, subfamily K, member 17|potassium channel, two pore domain subfamily K, member 17	14465	KCNK17	potassium two pore domain channel subfamily K member 17	6p21.2	NM_031460	NP_113648	Q96T54	89822
vgic	79	Two-pore domain potassium channels (K<sub>2P</sub>)	527	K<sub>2P</sub>18.1			TRESK	TRESK-1/TRESK-2|TRIK|TWIK related spinal cord K+ channel|tandem-pore K+ (K(2P)) channel|two-pore-domain potassium channel TRESK|potassium channel, two pore domain subfamily K, member 18|potassium channel	19439	KCNK18	potassium two pore domain channel subfamily K member 18	10q25.3	NM_181840	NP_862823	Q7Z418	338567	1303091	Kcnk18	potassium two pore domain channel subfamily K member 18	1q55	NM_001003820	NP_001003820	Q6Q1P3	445371	MGI:2685627	Kcnk18	potassium channel, subfamily K, member 18	19 D3	NM_207261	NP_997144	Q6VV64	332396
vgic	80	Voltage-gated calcium channels (Ca<sub>V</sub>)	528	Ca<sub>v</sub>1.1				alpha-1S skeletal muscle L-type Ca<sup>2+</sup> channel|CACNL1A3|HOKPP|ROB1|voltage-dependent L-type calcium channel subunit alpha-1S|voltage-gated calcium channel subunit alpha Cav1.1|DHPR alpha1s|fmd|mdg|CCHL1A3|HOKPP1|TTPP1|alpha-1 polypeptide, isoform 3, skeletal muscle|hypoPP|skeletal muscle dihydropyridine receptor|calcium channel	1397	CACNA1S	calcium voltage-gated channel subunit alpha1 S	1q32.1	NM_000069	NP_000060	Q13698	779	70983	Cacna1s	calcium voltage-gated channel subunit alpha1 S	13	NM_053873	NP_446325	Q02485	682930	MGI:88294	Cacna1s	calcium channel, voltage-dependent, L type, alpha 1S subunit	1 59.55 cM	NM_001081023|NM_014193	NP_001074492|NP_055008	Q02789	12292
vgic	80	Voltage-gated calcium channels (Ca<sub>V</sub>)	529	Ca<sub>v</sub>1.2				&alpha;1C|cardiac or smooth muscle dihydropyridine receptor|cardiac or smooth muscle L-type Ca<sup>2+</sup> channel|CACH2|CACN2|CACNL1A1|LQT8|calcium channel, L type, alpha-1 polypeptide, isoform 1, cardiac muscle|L-type calcium channel alpha-1 subunit|calcium channel, voltage-dependent, L type, alpha 1C subunit|calcium channel	1390	CACNA1C	calcium voltage-gated channel subunit alpha1 C	12p13.33	NM_000719|NM_001167625	NP_000710	Q13936	775	2245	Cacna1c	calcium voltage-gated channel subunit alpha1 C	4q42	NM_012517	NP_036649	P22002	24239	MGI:103013	Cacna1c	calcium channel, voltage-dependent, L type, alpha 1C subunit	6 55.86 cM	NM_009781	NP_033911	Q01815	12288
vgic	80	Voltage-gated calcium channels (Ca<sub>V</sub>)	530	Ca<sub>v</sub>1.3				neuroendocrine L-type Ca<sup>2+</sup> channel|&alpha;1D|CACH3|CACN4|CACNL1A2|CCHL1A2|calcium channel alpha-1 subunit|Cchl1a|calcium channel	1391	CACNA1D	calcium voltage-gated channel subunit alpha1 D	3p21.1	NM_000720	NP_000711	Q01668	776	70973	Cacna1d	calcium voltage-gated channel subunit alpha1 D	16p16	NM_017298	NP_058994	P27732	29716	MGI:88293	Cacna1d	calcium channel, voltage-dependent, L type, alpha 1D subunit	14 B	NM_028981	NP_083257	Q99246	12289
vgic	80	Voltage-gated calcium channels (Ca<sub>V</sub>)	531	Ca<sub>v</sub>1.4				AIED|COD4|CSNB2|CSNB2A|CSNBX2|JM8|JMC8|OA2|Aland island eye disease (Forsius-Eriksson ocular albinism, ocular albinism type 2)|Sfc17|nerg1|nob2|class F L-type calcium channel|CORDX3|calcium channel	1393	CACNA1F	calcium voltage-gated channel subunit alpha1 F	Xp11.23	NM_005183	NP_005174	O60840	778	621535	Cacna1f	calcium voltage-gated channel subunit alpha1 F	Xq13	NM_053701	NP_446153		114493	MGI:1859639	Cacna1f	calcium channel, voltage-dependent, alpha 1F subunit	X 3.42 cM	NM_019582	NP_062528	Q9JIS7	54652
vgic	80	Voltage-gated calcium channels (Ca<sub>V</sub>)	532	Ca<sub>v</sub>2.1				&alpha;<sub>1A</sub>|APCA|CACNL1A4|FHM|HPCA|MHP1|BccA1|brain calcium channel 1|RBA-I|alpha1A|Ccha1a|SCA6|calcium channel	1388	CACNA1A	calcium voltage-gated channel subunit alpha1 A	19p13.13	NM_023035|NM_000068	NP_000059|NP_075461	O00555	773	2244	Cacna1a	calcium voltage-gated channel subunit alpha1 A	19q11	NM_012918	NP_037050	P54282	25398	MGI:109482	Cacna1a	calcium channel, voltage-dependent, P/Q type, alpha 1A subunit	8 40.95 cM	NM_007578	NP_031604	P97445	12286
vgic	80	Voltage-gated calcium channels (Ca<sub>V</sub>)	533	Ca<sub>v</sub>2.2				CACNL1A5|CACNN|brain calcium channel III|Cchn1a|&alpha;1B|calcium channel	1389	CACNA1B	calcium voltage-gated channel subunit alpha1 B	9q34.3	NM_000718	NP_000709	Q00975	774	628852	Cacna1b	calcium voltage-gated channel subunit alpha1 B	3p13	NM_147141	NP_671482	Q02294	257648	MGI:88296	Cacna1b	calcium channel, voltage-dependent, N type, alpha 1B subunit	2 16.58 cM	NM_001042528	NP_001035993	O55017	12287
vgic	80	Voltage-gated calcium channels (Ca<sub>V</sub>)	534	Ca<sub>v</sub>2.3				&alpha;<sub>1E</sub>|CACH6|CACNL1A6|brain calcium channel II|CACHA1E|calcium channel, L type, alpha-1 polypeptide, isoform 6|RBE2|RBE-II|alpha1E|Cchra1|BII-1|calcium channel	1392	CACNA1E	calcium voltage-gated channel subunit alpha1 E	1q25.3	NM_000721	NP_000712	Q15878	777	2246	Cacna1e	calcium voltage-gated channel subunit alpha1 E	13q21	NM_019294	NP_062167	Q07652	54234	MGI:106217	Cacna1e	calcium channel, voltage-dependent, R type, alpha 1E subunit	1 66.14 cM	NM_009782	NP_033912	Q61290	12290
vgic	80	Voltage-gated calcium channels (Ca<sub>V</sub>)	535	Ca<sub>v</sub>3.1				NBR13|alpha-1G|calcium channel	1394	CACNA1G	calcium voltage-gated channel subunit alpha1 G	17q21.33	NM_198378|NM_198387|NM_198379|NM_198376	NP_938190|NP_938192|NP_938201|NP_938193|NP_061496	O43497	8913	68942	Cacna1g	calcium voltage-gated channel subunit alpha1 G	10q26	NM_031601	NP_113789	O54898	29717	MGI:1201678	Cacna1g	calcium channel, voltage-dependent, T type, alpha 1G subunit	11 D	NM_009783	NP_033913		12291
vgic	80	Voltage-gated calcium channels (Ca<sub>V</sub>)	536	Ca<sub>v</sub>3.2				a1H|alpha-1H|calcium channel	1395	CACNA1H	calcium voltage-gated channel subunit alpha1 H	16p13.3	NM_021098	NP_066921	O95180	8912	68943	Cacna1h	calcium voltage-gated channel subunit alpha1 H	10q12	NM_153814	NP_722521	Q9EQ60	114862	MGI:1928842	Cacna1h	calcium channel, voltage-dependent, T type, alpha 1H subunit	17 12.53 cM	NM_021415	NP_067390	O88427	58226
vgic	80	Voltage-gated calcium channels (Ca<sub>V</sub>)	537	Ca<sub>v</sub>3.3				&alpha;1I|Ca<sub>v</sub>T.3|low voltage-activated T-type calcium channel alpha-1 subunit (CACNA1I)|alpha-1I|calcium channel	1396	CACNA1I	calcium voltage-gated channel subunit alpha1 I	22q13.1	NM_001003406|NM_021096	NP_001003406|NP_066919	Q9P0X4	8911	68944	Cacna1i	calcium voltage-gated channel subunit alpha1 I	7q34	NM_020084	NP_064469	Q9Z0Y8	56827	MGI:2178051	Cacna1i	calcium channel, voltage-dependent, alpha 1I subunit	15 E1	NM_001044308	NP_001037773		239556
vgic	81	Voltage-gated potassium channels (K<sub>v</sub>)	538	K<SUB>v</SUB>1.1				HBK1|Kcn1|MBK1|RCK1|AEMK|HUK1|Kcna|Kcpvd|potassium voltage-gated channel subfamily A member 1|RBKI|Kca1-1|mceph|Shak|MK1|potassium voltage-gated channel, shaker-related subfamily, member 1 (episodic ataxia with myokymia)|potassium channel, voltage gated shaker related subfamily A, member 1|potassium voltage-gated channel	6218	KCNA1	potassium voltage-gated channel subfamily A member 1	12p13.32	NM_000217	NP_000208	Q09470	3736	2949	Kcna1	potassium voltage-gated channel subfamily A member 1	4q42	NM_173095	NP_775118	P10499	24520	MGI:96654	Kcna1	potassium voltage-gated channel, shaker-related subfamily, member 1	6 61.57 cM	NM_010595	NP_034725	P16388	16485
vgic	81	Voltage-gated potassium channels (K<sub>v</sub>)	539	K<SUB>v</SUB>1.2				BGK5|BK2|HBK51|MK2|NGK1|RAK|RCK5|HK4|Potassium (K+) channel protein alpha 2 voltage dependent|potassium voltage-gated channel subfamily A member 2|RBK2|XSha2|potassium channel, voltage gated shaker related subfamily A, member 2|potassium voltage-gated channel	6220	KCNA2	potassium voltage-gated channel subfamily A member 2	1p13.3	NM_004974	NP_004965	P16389	3737	2950	Kcna2	potassium voltage-gated channel subfamily A member 2	2q34	NM_012970	NP_037102	P63142	25468	MGI:96659	Kcna2	potassium voltage-gated channel, shaker-related subfamily, member 2	3 46.61 cM	NM_008417	NP_032443	P63141	16490
vgic	81	Voltage-gated potassium channels (K<sub>v</sub>)	540	K<SUB>v</SUB>1.3				HGK5|HLK3|hPCN3|MBK3|MK3|RCK3|potassium voltage-gated channel subfamily A member 3|RGK5|potassium channel, voltage gated shaker related subfamily A, member 3|potassium voltage-gated channel	6221	KCNA3	potassium voltage-gated channel subfamily A member 3	1p13.3	NM_002232	NP_002223	P22001	3738	2951	Kcna3	potassium voltage-gated channel subfamily A member 3	2q34	NM_019270	NP_062143	P15384	29731	MGI:96660	Kcna3	potassium voltage-gated channel, shaker-related subfamily, member 3	3 46.59 cM	NM_008418	NP_032444	P16390	16491
vgic	81	Voltage-gated potassium channels (K<sub>v</sub>)	541	K<SUB>v</SUB>1.4				HK1|hPCN2|MK4|RCK4|RHK1|RK4|RK8|KCNA4L|KCHAN|potassium voltage-gated channel subfamily A member 4|RK3|potassium channel, voltage gated shaker related subfamily A, member 4|potassium voltage-gated channel	6222	KCNA4	potassium voltage-gated channel subfamily A member 4	11p14.1	NM_002233	NP_002224	P22459	3739	2952	Kcna4	potassium voltage-gated channel subfamily A member 4	3q33	NM_012971	NP_037103	P15385	25469	MGI:96661	Kcna4	potassium voltage-gated channel, shaker-related subfamily, member 4	2 56.12 cM	NM_021275	NP_067250	Q61423	16492
vgic	81	Voltage-gated potassium channels (K<sub>v</sub>)	542	K<SUB>v</SUB>1.5				HCK1|HK2|HpCN1|RK3|RMK2|potassium voltage-gated channel subfamily A member 5|RCK7|RK4|Potassium (K<sup>+</sup>) channel protein alpha 5|potassium channel, voltage gated shaker related subfamily A, member 5|potassium voltage-gated channel	6224	KCNA5	potassium voltage-gated channel subfamily A member 5	12p13.32	NM_002234	NP_002225	P22460	3741	2953	Kcna5	potassium voltage-gated channel subfamily A member 5	4q42	NM_012972	NP_037104	P19024	25470	MGI:96662	Kcna5	potassium voltage-gated channel, shaker-related subfamily, member 5	6 61.35 cM	NM_145983	NP_666095	Q61762	16493
vgic	81	Voltage-gated potassium channels (K<sub>v</sub>)	543	K<SUB>v</SUB>1.6				HBK2|RCK2|potassium voltage-gated channel subfamily A member 6|potassium voltage gated channel, shaker related subfamily, member 6|potassium voltage-gated channel, shaker-related subfamily, member 6|potassium channel, voltage gated shaker related subfamily A, member 6|potassium voltage-gated channel, shaker-related, subfamily, member 6|potassium voltage-gated channel	6225	KCNA6	potassium voltage-gated channel subfamily A member 6	12p13.32	NM_002235	NP_002226	P17658	3742	62083	Kcna6	potassium voltage-gated channel subfamily A member 6	4q42	NM_023954	NP_076444	P17659	64358	MGI:96663	Kcna6	potassium voltage-gated channel, shaker-related, subfamily, member 6	6 61.72 cM	NM_013568	NP_038596	Q61923	16494
vgic	81	Voltage-gated potassium channels (K<sub>v</sub>)	544	K<SUB>v</SUB>1.7				HAK6|KCNA7|potassium voltage-gated channel subfamily A member 7|potassium channel, voltage gated shaker related subfamily A, member 7|potassium voltage-gated channel	6226	KCNA7	potassium voltage-gated channel subfamily A member 7	19q13.33	NM_031886	NP_114092	Q96RP8	3743	1309632	Kcna7	potassium voltage-gated channel subfamily A member 7	1q22	NM_001108914	NP_001102384		365241	MGI:96664	Kcna7	potassium voltage-gated channel, shaker-related subfamily, member 7	7 29.3 cM	NM_010596	NP_034726	Q17ST2	16495
vgic	81	Voltage-gated potassium channels (K<sub>v</sub>)	545	K<SUB>v</SUB>1.8				k<sub>v</sub>1.10|Kcn1|cyclic GMP gated potassium channel|KCNA10|potassium voltage-gated channel subfamily A member 10|Kcna8|potassium channel, voltage gated shaker related subfamily A, member 10|potassium voltage-gated channel	6219	KCNA10	potassium voltage-gated channel subfamily A member 10	1p13.3	NM_005549	NP_005540	Q16322	3744	1304667	Kcna10	potassium voltage-gated channel subfamily A member 10	2q34	NM_001191713	NP_001178642		295360	MGI:3037820	Kcna10	potassium voltage-gated channel, shaker-related subfamily, member 10	3	NM_001074609	NP_001074609		242151
vgic	81	Voltage-gated potassium channels (K<sub>v</sub>)	546	K<SUB>v</SUB>2.1				DRK1|Shab|delayed rectifier potassium channel 1|potassium voltage-gated channel subfamily B member 1|potassium voltage-gated channel, Shab-related subfamily, member 1|potassium channel, voltage gated Shab related subfamily B, member 1|potassium channel, voltage gated Shab-related subfamily B, member 1|potassium voltage gated channel	6231	KCNB1	potassium voltage-gated channel subfamily B member 1	20q13.13	NM_004975	NP_004966	Q14721	3745	2954	Kcnb1	potassium voltage-gated channel subfamily B member 1	3q42	NM_013186	NP_037318	P15387	25736	MGI:96666	Kcnb1	potassium voltage gated channel, Shab-related subfamily, member 1	2 87.22 cM	NM_008420	NP_032446	Q03717	16500
vgic	81	Voltage-gated potassium channels (K<sub>v</sub>)	547	K<SUB>v</SUB>2.2				CDRK|potassium voltage-gated channel subfamily B member 2|potassium voltage-gated channel, Shab-related subfamily, member 2|potassium channel, voltage gated Shab related subfamily B, member 2|potassium channel, voltage gated Shab-related subfamily B, member 2|potassium voltage gated channel	6232	KCNB2	potassium voltage-gated channel subfamily B member 2	8q21.11	NM_004770	NP_004761	Q92953	9312	621349	Kcnb2	potassium voltage-gated channel subfamily B member 2	5q11	NM_054000	NP_446452	Q63099	117105	MGI:99632	Kcnb2	potassium voltage gated channel, Shab-related subfamily, member 2	1 4.5 cM	NM_001098528	NP_001091998	A6H8H5	98741
vgic	81	Voltage-gated potassium channels (K<sub>v</sub>)	548	K<SUB>v</SUB>3.1				Kcr2-1|KV4|Raw2|Shaw|NGK2-KV4|potassium voltage-gated channel subfamily C member 1|voltage-gated potassium channel subunit Kv4|potassium voltage-gated channel, Shaw-related subfamily, member 1|potassium channel, voltage gated Shaw related subfamily C, member 1|potassium channel, voltage gated Shaw-related subfamily C, member 1|potassium voltage gated channel	6233	KCNC1	potassium voltage-gated channel subfamily C member 1	11p15.1	NM_004976	NP_004967	P48547	3746	2955	Kcnc1	potassium voltage-gated channel subfamily C member 1	1q22	NM_012856|NM_139217	NP_036988|NP_631963	P25122	25327	MGI:96667	Kcnc1	potassium voltage gated channel, Shaw-related subfamily, member 1	7 30.1 cM	NM_008421|NM_001112739	NP_032447|NP_001106210	P15388	16502
vgic	81	Voltage-gated potassium channels (K<sub>v</sub>)	549	K<SUB>v</SUB>3.2				Raw1|potassium voltage-gated channel subfamily C member 2|potassium voltage-gated channel, Shaw-related subfamily, member 2|potassium channel, voltage gated Shaw related subfamily C, member 2|potassium channel, voltage gated Shaw-related subfamily C, member 2|potassium voltage gated channel	6234	KCNC2	potassium voltage-gated channel subfamily C member 2	12q21.1	NM_139136|NM_139137|NM_153748	NP_631874|NP_631875|NP_715624	Q96PR1	3747	628829	Kcnc2	potassium voltage-gated channel subfamily C member 2	7q22	NM_139217|NM_139216	NP_631963|NP_631962	P22462	246153	MGI:96668	Kcnc2	potassium voltage gated channel, Shaw-related subfamily, member 2	10 60.3 cM	NM_001025581	NP_001020752	Q14B80	268345
vgic	81	Voltage-gated potassium channels (K<sub>v</sub>)	550	K<SUB>v</SUB>3.3				potassium voltage-gated channel subfamily C member 3|Kcr2-3|potassium voltage gated channel, Shaw-related subfamily, member 3|potassium voltage-gated channel, Shaw-related subfamily, member 3|potassium channel, voltage gated Shaw related subfamily C, member 3|potassium channel, voltage gated Shaw-related subfamily C, member 3|potassium voltage gated channel	6235	KCNC3	potassium voltage-gated channel subfamily C member 3	19q13.33	NM_004977	NP_004968	Q14003	3748	621358	Kcnc3	potassium voltage-gated channel subfamily C member 3	1q22	NM_053997	NP_446449	Q01956	117101	MGI:96669	Kcnc3	potassium voltage gated channel, Shaw-related subfamily, member 3	7 28.85 cM	NM_008422	NP_032448	Q63959	16504
vgic	81	Voltage-gated potassium channels (K<sub>v</sub>)	551	K<SUB>v</SUB>3.4				Raw3|Kcnc4|potassium voltage-gated channel subfamily C member 4|Kcr2-4|potassium voltage gated channel, Shaw-related subfamily, member 4|potassium voltage-gated channel, Shaw-related subfamily, member 4|potassium channel, voltage gated Shaw related subfamily C, member 4|potassium channel, voltage gated Shaw-related subfamily C, member 4|potassium voltage gated channel	6236	KCNC4	potassium voltage-gated channel subfamily C member 4	1p13.3	NM_004978	NP_004969	Q03721	3749	1589169	Kcnc4	potassium voltage-gated channel subfamily C member 4	2q34	NM_001122776	NP_001116248	Q63734	684516	MGI:96670	Kcnc4	potassium voltage gated channel, Shaw-related subfamily, member 4	3 46.83 cM	NM_145922	NP_666034	Q8R1C0	99738
vgic	81	Voltage-gated potassium channels (K<sub>v</sub>)	552	K<SUB>v</SUB>4.1				Potassium voltage-gated channel subfamily D member 1|potassium channel, voltage gated Shal related subfamily D, member 1|potassium channel, voltage gated Shal-related subfamily D, member 1|potassium voltage-gated channel	6237	KCND1	potassium voltage-gated channel subfamily D member 1	Xp11.23	NM_004979	NP_004970	Q9NSA2	3750	621364	Kcnd1	potassium voltage-gated channel subfamily D member 1	Xq13	NM_001105748	NP_001099218		116695	MGI:96671	Kcnd1	potassium voltage-gated channel, Shal-related family, member 1	X 3.53 cM	NM_008423	NP_032449	Q03719	16506
vgic	81	Voltage-gated potassium channels (K<sub>v</sub>)	553	K<SUB>v</SUB>4.2				Potassium voltage-gated channel subfamily D member 2|RK5|potassium voltage-gated channel, Shal-related subfamily, member 2|potassium channel, voltage gated Shal related subfamily D, member 2|potassium channel, voltage-gated Shal-related subfamily D, member 2|potassium voltage-gated channel, Shal-related family, member 2|potassium voltage-gated channel	6238	KCND2	potassium voltage-gated channel subfamily D member 2	7q31.31	NM_012281	NP_036413	Q9NZV8	3751	68393	Kcnd2	potassium voltage-gated channel subfamily D member 2	4q22	NM_031730	NP_113918	Q63881	65180	MGI:102663	Kcnd2	potassium voltage-gated channel, Shal-related family, member 2	6 8.49 cM	NM_019697	NP_062671	Q9Z0V2	16508
vgic	81	Voltage-gated potassium channels (K<sub>v</sub>)	554	K<SUB>v</SUB>4.3				KCND3L|KCND3S|KSHIVB|Potassium voltage-gated channel subfamily D member 3|potassium voltage-gated channel, Shal-related subfamily, member 3|potassium channel, voltage gated Shal related subfamily D, member 3|potassium channel, voltage-gated Shal-related subfamily D, member 3|potassium voltage-gated channel, Shal-related family, member 3|potassium voltage-gated channel	6239	KCND3	potassium voltage-gated channel subfamily D member 3	1p13.2	NM_004980|NM_172198	NP_004971|NP_751948	Q9UK17	3752	68394	Kcnd3	potassium voltage-gated channel subfamily D member 3	2q34	NM_031739	NP_113927	Q62897	65195	MGI:1928743	Kcnd3	potassium voltage-gated channel, Shal-related family, member 3	3 F2.2	NM_019931	NP_064315	Q9Z0V1	56543
vgic	81	Voltage-gated potassium channels (K<sub>v</sub>)	555	K<SUB>v</SUB>5.1				IK8|KH1|KCNF|potassium channel, voltage gated modifier subfamily F, member 1|potassium channel, voltage-gated modifier subfamily F, member 1|potassium voltage-gated channel	6246	KCNF1	potassium voltage-gated channel modifier subfamily F member 1	2p25.1	NM_002236	NP_002227	Q9H3M0	3754	631414	Kcnf1	potassium voltage-gated channel modifier subfamily F member 1	6q16	NM_001169104	NP_001162575		298908	MGI:2687399	Kcnf1	potassium voltage-gated channel, subfamily F, member 1	12 A1.1	NM_201531	NP_963289	Q7TSH7	382571
vgic	81	Voltage-gated potassium channels (K<sub>v</sub>)	556	K<SUB>v</SUB>6.1				K13|KCNG1|KH2|potassium channel, voltage gated modifier subfamily G, member 1|potassium channel, voltage-gated modifier subfamily G, member 1|potassium voltage-gated channel	6248	KCNG1	potassium voltage-gated channel modifier subfamily G member 1	20q13.13	NM_002237	NP_002228	Q9UIX4	3755	631416	Kcng1	potassium voltage-gated channel modifier subfamily G member 1	3q42	NM_001106545	NP_001100015		296395	MGI:3616086	Kcng1	potassium voltage-gated channel, subfamily G, member 1	2 H3	NM_001081134	NP_001074603	A2BDX4	241794
vgic	81	Voltage-gated potassium channels (K<sub>v</sub>)	557	K<SUB>v</SUB>6.2				KCNF2|KCNG2|cardiac potassium channel subunit (Kv6.2)|potassium channel, voltage gated modifier subfamily G, member 2|potassium voltage-gated channel	6249	KCNG2	potassium voltage-gated channel modifier subfamily G member 2	18q23	NM_012283	NP_036415	Q9UJ96	26251	1309521	Kcng2	potassium voltage-gated channel modifier subfamily G member 2	18q12.3	NM_001107372	NP_001100842	Q9QYU3	307234	MGI:3694646	Kcng2	potassium voltage-gated channel, subfamily G, member 2	18 E3	NM_001190373	NP_001177302		240444
vgic	81	Voltage-gated potassium channels (K<sub>v</sub>)	558	K<SUB>v</SUB>6.3				Kv10.1|voltage-gated potassium channel subunit Kv10.1|voltage-gated potassium channel subunit Kv6.3|Kv10.1a|Kv10.1b|potassium channel, voltage gated modifier subfamily G, member 3|potassium voltage-gated channel	18306	KCNG3	potassium voltage-gated channel modifier subfamily G member 3	2p21	NM_133329|NM_172344	NP_579875|NP_758847	Q8TAE7	170850	628832	Kcng3	potassium voltage-gated channel modifier subfamily G member 3	6q12	NM_133426|NM_001033957	NP_596917|NP_001029129	Q8R523	171011	MGI:2663923	Kcng3	potassium voltage-gated channel, subfamily G, member 3	17 E4	NM_153512	NP_705732	P59053	225030
vgic	81	Voltage-gated potassium channels (K<sub>v</sub>)	559	K<SUB>v</SUB>6.4				KV6.3|potassium channel, voltage gated modifier subfamily G, member 4|potassium voltage-gated channel	19697	KCNG4	potassium voltage-gated channel modifier subfamily G member 4	16q24.1	NM_172347	NP_758857	Q8TDN1	93107	1308553	Kcng4	potassium voltage-gated channel modifier subfamily G member 4	19q12	NM_001107435	NP_001100905		307900	MGI:1913983	Kcng4	potassium voltage-gated channel, subfamily G, member 4	8 E1	NM_025734	NP_080010	Q80XM3	66733
vgic	81	Voltage-gated potassium channels (K<sub>v</sub>)	560	K<SUB>v</SUB>7.1				JLNS1|IKs producing slow voltage-gated potassium channel subunit alpha KvLQT1|RWS1|Romano-Ward syndrome 1|KCNA8 |KCNA9|LQT1|slow delayed rectifier|potassium channel, voltage gated KQT-like subfamily Q, member 1|potassium channel, voltage-gated KQT-like subfamily Q, member 1|potassium voltage-gated channel	6294	KCNQ1	potassium voltage-gated channel subfamily Q member 1	11p15.5-p15.4	NM_000218|NM_181798	NP_000209|NP_861463	P51787	3784	621503	Kcnq1	potassium voltage-gated channel subfamily Q member 1	1q42	NM_032073	NP_114462	Q9Z0N7	84020	MGI:108083	Kcnq1	potassium voltage-gated channel, subfamily Q, member 1	7 88.12 cM	NM_008434	NP_032460	P97414	16535
vgic	81	Voltage-gated potassium channels (K<sub>v</sub>)	561	K<SUB>v</SUB>7.2				BFNC|EBN1|ENB1|HNSPC|KCNA11|potassium channel subunit alpha KvLQT2|KQT2|potassium channel, voltage gated KQT-like subfamily Q, member 2|potassium channel, voltage-gated KQT-like subfamily Q, member 2|potassium voltage-gated channel	6296	KCNQ2	potassium voltage-gated channel subfamily Q member 2	20q13.33	NM_172107	NP_742105	O43526	3785	621504	Kcnq2	potassium voltage-gated channel subfamily Q member 2	3q43	NM_133322	NP_579856	O88943	170848	MGI:1309503	Kcnq2	potassium voltage-gated channel, subfamily Q, member 2	2 103.57 cM	NM_010611	NP_034741	Q9Z351	16536
vgic	81	Voltage-gated potassium channels (K<sub>v</sub>)	562	K<SUB>v</SUB>7.3				EBN2|potassium channel subunit alpha KvLQT3|potassium voltage-gated channel, KQT-like subfamily, member 3|potassium channel, voltage gated KQT-like subfamily Q, member 3|potassium channel, voltage-gated KQT-like subfamily Q, member 3|potassium voltage-gated channel	6297	KCNQ3	potassium voltage-gated channel subfamily Q member 3	8q24.22	NM_004519	NP_004510	O43525	3786	69222	Kcnq3	potassium voltage-gated channel subfamily Q member 3	7q34	NM_031597	NP_113785	O88944	29682	MGI:1336181	Kcnq3	potassium voltage-gated channel, subfamily Q, member 3	15 29.16 cM	NM_152923	NP_690887	Q8K3F6	110862
vgic	81	Voltage-gated potassium channels (K<sub>v</sub>)	563	K<SUB>v</SUB>7.4				DFNA2|potassium channel subunit alpha KvLQT4|potassium voltage-gated channel, KQT-like subfamily, member 4|potassium channel, voltage gated KQT-like subfamily Q, member 4|potassium channel, voltage-gated KQT-like subfamily Q, member 4|potassium voltage-gated channel	6298	KCNQ4	potassium voltage-gated channel subfamily Q member 4	1p34.2	NM_004700|NM_172163	NP_004691|NP_751895	P56696	9132	61799	Kcnq4	potassium voltage-gated channel subfamily Q member 4	5q36	XM_233477	XP_233477	Q9JK96	298496	MGI:1926803	Kcnq4	potassium voltage-gated channel, subfamily Q, member 4	4 D2.2	NM_001081142	NP_001074611	Q9JK97	60613
vgic	81	Voltage-gated potassium channels (K<sub>v</sub>)	564	K<SUB>v</SUB>7.5				Kcnq5l|potassium channel, voltage gated KQT-like subfamily Q, member 5|potassium channel, voltage-gated KQT-like subfamily Q, member 5|potassium voltage-gated channel	6299	KCNQ5	potassium voltage-gated channel subfamily Q member 5	6q13	NM_019842	NP_062816	Q9NR82	56479	628848	Kcnq5	potassium voltage-gated channel subfamily Q member 5	9q13	NM_001134643	NP_001128115		259273	MGI:1924937	Kcnq5	potassium voltage-gated channel, subfamily Q, member 5	1 A4	NM_023872	NP_076361	Q9JK45	226922
vgic	81	Voltage-gated potassium channels (K<sub>v</sub>)	565	K<SUB>v</SUB>8.1				HNKA|k<sub>v</sub>2.3|kv2.3r|neuronal potassium channel alpha subunit|voltage-gated potassium channel subunit Kv2.3r|vibe|potassium channel, voltage gated modifier subfamily V, member 1|potassium channel, voltage-gated modifier subfamily V, member 1|potassium channel	18861	KCNV1	potassium voltage-gated channel modifier subfamily V member 1	8q23.2	NM_014379	NP_055194	Q6PIU1	27012	621264	Kcnv1	potassium voltage-gated channel modifier subfamily V member 1	7q31	NM_021697	NP_067729	P97557	60326	MGI:1914748	Kcnv1	potassium channel, subfamily V, member 1	15 B3.3	NM_026200	NP_080476	Q8BZN2	67498
vgic	81	Voltage-gated potassium channels (K<sub>v</sub>)	566	K<SUB>v</SUB>8.2				k<sub>v</sub>11.1|KV11.1|potassium channel, voltage gated modifier subfamily V, member 2|potassium channel, voltage-gated modifier subfamily V, member 2|potassium channel	19698	KCNV2	potassium voltage-gated channel modifier subfamily V member 2	9p24.2	NM_133497	NP_598004	Q8TDN2	169522	1309271	Kcnv2	potassium voltage-gated channel modifier subfamily V member 2	1q51	NM_001106370	NP_001099840		294065	MGI:2670981	Kcnv2	potassium channel, subfamily V, member 2	19 C1	NM_183179	NP_899002	Q8CFS6	240595
vgic	81	Voltage-gated potassium channels (K<sub>v</sub>)	567	K<SUB>v</SUB>9.1				delayed-rectifier K(+) channel alpha subunit 1|potassium voltage-gated channel, modifier subfamily S, member 1|potassium voltage-gated channel|K+ voltage-gated channel	6300	KCNS1	potassium voltage-gated channel modifier subfamily S member 1	20q13.12	NM_002251	NP_002242	Q96KK3	3787	621524	Kcns1	potassium voltage-gated channel, modifier subfamily S, member 1	3q42	NM_053954	NP_446406	O88758	117023	MGI:1197019	Kcns1	K+ voltage-gated channel, subfamily S, 1	2 H3	NM_008435	NP_032461	O35173	16538
vgic	81	Voltage-gated potassium channels (K<sub>v</sub>)	568	K<SUB>v</SUB>9.2				delayed-rectifier K(+) channel alpha subunit 2|potassium voltage-gated channel, modifier subfamily S, member 2|potassium voltage-gated channel|K+ voltage-gated channel, subfamily S, 2|K+ voltage-gated channel	6301	KCNS2	potassium voltage-gated channel modifier subfamily S member 2	8q22.2	NM_020697	NP_065748	Q9ULS6	3788	621525	Kcns2	potassium voltage-gated channel, modifier subfamily S, member 2	7q22	NM_023966	NP_076456	Q9ER26	66022	MGI:1197011	Kcns2	K+ voltage-gated channel, subfamily S, 2	15 B3.1	NM_181317	NP_851834	O35174	16539
vgic	81	Voltage-gated potassium channels (K<sub>v</sub>)	569	K<SUB>v</SUB>9.3				delayed-rectifier K(+) channel alpha subunit 3|voltage-gated potassium channel subunit Kv9.3|potassium voltage-gated channel, modifier subfamily S, member 3|potassium voltage-gated channel	6302	KCNS3	potassium voltage-gated channel modifier subfamily S member 3	2p24.2	NM_002252	NP_002243	Q9BQ31	3790	621527	Kcns3	potassium voltage-gated channel, modifier subfamily S, member 3	6q15	NM_031778	NP_113966	O88759	83588	MGI:1098804	Kcns3	potassium voltage-gated channel, delayed-rectifier, subfamily S, member 3	12 5.58 cM	NM_173417	NP_775593	Q8BQZ8	238076
vgic	81	Voltage-gated potassium channels (K<sub>v</sub>)	570	K<SUB>v</SUB>10.1				eag1a|eag1b|eag1|EAG channel 1|ether-a-go-go potassium channel 1|ether a go-go|potassium voltage-gated channel, subfamily H (eag-related), member 1|potassium channel, voltage gated eag related subfamily H, member 1|potassium voltage-gated channel	6250	KCNH1	potassium voltage-gated channel subfamily H member 1	1q32.2	NM_172362|NM_002238	NP_758872|NP_002229	O95259	3756	68398	Kcnh1	potassium voltage-gated channel subfamily H member 1	13q27	NM_031742	NP_113930	Q63472	65198	MGI:1341721	Kcnh1	potassium voltage-gated channel, subfamily H (eag-related), member 1	1 H6	NM_010600	NP_034730	Q60603	16510
vgic	81	Voltage-gated potassium channels (K<sub>v</sub>)	571	K<SUB>v</SUB>10.2				eag2|ether-a-go-go potassium channel 2|potassium voltage-gated channel, subfamily H (eag-related), member 5|potassium channel, voltage gated eag related subfamily H, member 5|potassium voltage-gated channel	6254	KCNH5	potassium voltage-gated channel subfamily H member 5	14q23.2	NM_139318|NM_172375	NP_647479|NP_758963	Q8NCM2	27133	621417	Kcnh5	potassium voltage-gated channel subfamily H member 5	6q24	NM_133610	NP_598294	Q9EPI9	171146	MGI:3584508	Kcnh5	potassium voltage-gated channel, subfamily H (eag-related), member 5	12 C3	NM_172805	NP_766393	Q920E3	238271
vgic	81	Voltage-gated potassium channels (K<sub>v</sub>)	572	K<SUB>v</SUB>11.1				eag-related protein 1|erg1|ERG-1|ether-a-go-go-related gene potassium channel 1|<em>ether-&agrave;-go-go</em>-related gene|HERG|potassium channel, voltage gated eag related subfamily H, member 2|potassium voltage-gated channel|potassium voltage-gated channel, subfamily H (eag-related), member 2	6251	KCNH2	potassium voltage-gated channel subfamily H member 2	7q36.1	NM_172056|NM_172057|NM_000238	NP_742053|NP_742054|NP_000229	Q12809	3757	621414	Kcnh2	potassium voltage-gated channel subfamily H member 2	4q11	NM_053949	NP_446401	O08962	117018	MGI:1341722	Kcnh2	potassium voltage-gated channel, subfamily H (eag-related), member 2	5 10.94 cM	NM_013569	NP_038597	O35219	16511
vgic	81	Voltage-gated potassium channels (K<sub>v</sub>)	573	K<SUB>v</SUB>11.2				erg2|HERG2|eag-related protein 2|ether-a-go-go-related gene potassium channel 2|ether-a-go-go-related protein 2|potassium voltage-gated channel, subfamily H (eag-related), member 6|potassium channel, voltage gated eag related subfamily H, member 6|potassium voltage-gated channel	18862	KCNH6	potassium voltage-gated channel subfamily H member 6	17q23.3	NM_030779|NM_173092	NP_110406|NP_775115	Q9H252	81033	620304	Kcnh6	potassium voltage-gated channel subfamily H member 6	10q32.1	NM_053937	NP_446389	O54853	116745	MGI:2684139	Kcnh6	potassium voltage-gated channel, subfamily H (eag-related), member 6	11 E1	NM_001037712	NP_001032801		192775
vgic	81	Voltage-gated potassium channels (K<sub>v</sub>)	574	K<SUB>v</SUB>11.3				erg3|HERG3|eag-related protein 3|ether-a-go-go-related gene potassium channel 3|potassium voltage-gated channel, subfamily H (eag-related), member 7|potassium channel, voltage gated eag related subfamily H, member 7|potassium voltage-gated channel	18863	KCNH7	potassium voltage-gated channel subfamily H member 7	2q24.2	NM_033272|NM_173162	NP_150375|NP_775185	Q9NS40	90134	621112	Kcnh7	potassium voltage-gated channel subfamily H member 7	3q21	NM_131912	NP_571987	O54852	170739	MGI:2159566	Kcnh7	potassium voltage-gated channel, subfamily H (eag-related), member 7	2 C1.3	NM_133207	NP_573470	Q9ER47	170738
vgic	81	Voltage-gated potassium channels (K<sub>v</sub>)	575	K<SUB>v</SUB>12.1				elk1|elk3|ELK channel 3|ether-a-go-go-like potassium channel 1|ether-a-go-go-like potassium channel 3|Ets-1|potassium voltage-gated channel, subfamily H (eag-related), member 8|potassium channel, voltage gated eag related subfamily H, member 8|potassium voltage-gated channel	18864	KCNH8	potassium voltage-gated channel subfamily H member 8	3p24.3	NM_144633	NP_653234	Q96L42	131096	2549	Kcnh8	potassium voltage-gated channel subfamily H member 8	9q11	NM_145095	NP_659563	Q9QWS8	246325	MGI:2445160	Kcnh8	potassium voltage-gated channel, subfamily H (eag-related), member 8	17 C	NM_001031811	NP_001026981	P59111	211468
vgic	81	Voltage-gated potassium channels (K<sub>v</sub>)	576	K<SUB>v</SUB>12.2				BEC1|Elk2|brain-specific eag-like channel 1|ELK channel 2|ether-a-go-go-like potassium channel 2|potassium voltage-gated channel, subfamily H (eag-related), member 3|potassium channel, voltage gated eag related subfamily H, member 3|potassium voltage-gated channel	6252	KCNH3	potassium voltage-gated channel subfamily H member 3	12q13.12	NM_012284	NP_036416	Q9ULD8	23416	71070	Kcnh3	potassium voltage-gated channel subfamily H member 3	7q36	NM_017108	NP_058804	O89047	27150	MGI:1341723	Kcnh3	potassium voltage-gated channel, subfamily H (eag-related), member 3	15 F1	NM_010601	NP_034731	Q9WVJ0	16512
vgic	81	Voltage-gated potassium channels (K<sub>v</sub>)	577	K<SUB>v</SUB>12.3				BEC2|Elk1|brain-specific eag-like channel 2|ELK channel 1|ether-a-go-go-like potassium channel 1|potassium voltage-gated channel, subfamily H (eag-related), member 4|potassium channel, voltage gated eag related subfamily H, member 4|potassium voltage-gated channel	6253	KCNH4	potassium voltage-gated channel subfamily H member 4	17q21.2	NM_012285	NP_036417	Q9UQ05	23415	621415	Kcnh4	potassium voltage-gated channel subfamily H member 4	10q31	NM_053630	NP_446082	Q9R1T9	114032	MGI:2156184	Kcnh4	potassium voltage-gated channel, subfamily H (eag-related), member 4	11 D	NM_001081194	NP_001074663		142984
vgic	124	Voltage-gated proton channel (H<sub>v</sub>1)	746	H<sub>v</sub>1				Voltage-gated proton channel 1 (HVCN1)|Voltage-sensor only protein (VSOP)|BTS|hydrogen voltage-gated channel 1	28240	HVCN1	hydrogen voltage gated channel 1	12q24.11			Q96D96	84329	1310788	Hvcn1	hydrogen voltage-gated channel 1	12q16					MGI:1921346	Hvcn1	hydrogen voltage-gated channel 1	5 F			Q3U2S8	74096
vgic	82	Voltage-gated sodium channels (Na<sub>V</sub>)	578	Na<sub>v</sub>1.1				RI|Brain type-1|Rat-I|sodium channel, voltage-gated, type I, alpha subunit|sodium channel, voltage gated, type I alpha subunit|sodium channel	10585	SCN1A	sodium voltage-gated channel alpha subunit 1	2q24.3	NM_006920|NM_001165963|NM_001165964|NM_001202435	NP_008851|NP_001159435|NP_001159436	P35498	6323	69364	Scn1a	sodium voltage-gated channel alpha subunit 1	3q21	NM_030875	NP_110502	P04774	81574	MGI:98246	Scn1a	sodium channel, voltage-gated, type I, alpha	2 C1.3	NM_018733	NP_061203		20265
vgic	82	Voltage-gated sodium channels (Na<sub>V</sub>)	579	Na<sub>v</sub>1.2				RII|Brain-II|Brain type-II|Rat-II|NaCh2|Scn2a1|sodium channel, voltage-gated, type II, alpha subunit|sodium channel, voltage gated, type II alpha subunit|sodium channel, voltage-gated, type II, alpha|sodium channel	10588	SCN2A	sodium voltage-gated channel alpha subunit 2	2q24.3	NM_001040143|NM_001040142	NP_001035233|NP_001035232	Q99250	6326	3632	Scn2a	sodium voltage-gated channel alpha subunit 2	3q21	NM_012647	NP_036779	P04775	24766	MGI:98248	Scn2a	sodium channel, voltage-gated, type II, alpha	2 C1.3	NM_001099298	NP_001092768		110876
vgic	82	Voltage-gated sodium channels (Na<sub>V</sub>)	580	Na<sub>v</sub>1.3				Scn3a|Brain type III|sodium channel, voltage-gated, type III, alpha subunit|sodium channel, voltage gated, type III alpha subunit|sodium channel	10590	SCN3A	sodium voltage-gated channel alpha subunit 3	2q24.3	NM_006922	NP_008853	Q9NY46	6328	3635	Scn3a	sodium voltage-gated channel alpha subunit 3	3q21	NM_013119	NP_037251	P08104	497770	MGI:98249	Scn3a	sodium channel, voltage-gated, type III, alpha	2 C1.3	NM_018732	NP_061202		20269
vgic	82	Voltage-gated sodium channels (Na<sub>V</sub>)	581	Na<sub>v</sub>1.4				&mu;1|SkM1|HYKPP|HYPP|microI|mu-1|NCHVS|sodium channel protein skeletal muscle subunit alpha|sodium channel protein type 4 subunit alpha|mH2|sodium channel, voltage-gated, type IV, alpha subunit|sodium channel, voltage gated, type IV alpha subunit|sodium channel	10591	SCN4A	sodium voltage-gated channel alpha subunit 4	17q23.3	NM_000334	NP_000325	P35499	6329	3636	Scn4a	sodium voltage-gated channel alpha subunit 4	10q32.1	NM_013178	NP_037310	P15390	25722	MGI:98250	Scn4a	sodium channel, voltage-gated, type IV, alpha	11 68.91 cM	NM_133199	NP_573462	Q9ER60	110880
vgic	82	Voltage-gated sodium channels (Na<sub>V</sub>)	582	Na<sub>v</sub>1.5				cardiac sodium channel|Skm2|SkMII|sodium channel protein type 5|sodium channel, voltage-gated, type V, alpha subunit|sodium channel, voltage gated, type V alpha subunit|sodium channel	10593	SCN5A	sodium voltage-gated channel alpha subunit 5	3p22.2	NM_001099405|NM_001099404|NM_000335|NM_198056|NM_001160160|NM_001160161	NP_001092875|NP_001092874|NP_932173|NP_000326|NP_001153632|NP_001153633	Q14524	6331	3637	Scn5a	sodium voltage-gated channel alpha subunit 5	8q32	NM_013125	NP_037257	P15389	25665	MGI:98251	Scn5a	sodium channel, voltage-gated, type V, alpha	9 71.33 cM	NM_021544	NP_067519	Q9JJV9	20271
vgic	82	Voltage-gated sodium channels (Na<sub>V</sub>)	583	Na<sub>v</sub>1.6				CerIII|NaCh6|PN4|MED|peripheral nerve protein type 4|sodium channel 6|sodium channel protein type 8 subunit alpha|ataxia 3|mnd2|nur14|seal|dmu|sodium channel, voltage gated, type VIII, alpha subunit|sodium channel, voltage gated, type VIII alpha subunit|sodium channel	10596	SCN8A	sodium voltage-gated channel alpha subunit 8	12q13.13	NM_014191	NP_055006	Q9UQD0	6334	3638	Scn8a	sodium voltage-gated channel alpha subunit 8	7q36	NM_019266	NP_062139	O88420	29710	MGI:103169	Scn8a	sodium channel, voltage-gated, type VIII, alpha	15 F1	NM_001077499	NP_001070967	Q9WTU3	20273
vgic	82	Voltage-gated sodium channels (Na<sub>V</sub>)	584	Na<sub>v</sub>1.7				hNE-Na|Nas|PN1|ETHA|NENA|NE-NA|peripheral sodium channel 1|sodium channel protein type 9 subunit alpha|sodium channel, voltage-gated, type IX, alpha subunit|sodium channel, voltage gated, type IX alpha subunit|sodium channel	10597	SCN9A	sodium voltage-gated channel alpha subunit 9	2q24.3	NM_002977	NP_002968	Q15858	6335	69368	Scn9a	sodium voltage-gated channel alpha subunit 9	3q21	NM_133289	NP_579823	O08562	78956	MGI:107636	Scn9a	sodium channel, voltage-gated, type IX, alpha	2 39.13 cM	NM_001290674	NP_001277603	Q62205	20274
vgic	82	Voltage-gated sodium channels (Na<sub>V</sub>)	585	Na<sub>v</sub>1.8				PN3|SNS|hPN3|peripheral nerve sodium channel 3|sensory neuron sodium channel|sodium channel protein type 10 subunit alpha|sodium channel, voltage-gated, type X, alpha subunit|sodium channel, voltage gated, type X alpha subunit|sodium channel	10582	SCN10A	sodium voltage-gated channel alpha subunit 10	3p22.2	NM_006514	NP_006505	Q9Y5Y9	6336	3629	Scn10a	sodium voltage-gated channel alpha subunit 10	8q32	NM_017247	NP_058943	Q62968	29571	MGI:108029	Scn10a	sodium channel, voltage-gated, type X, alpha	9 71.33 cM	NM_009134	NP_033160	Q6QIY3	20264
vgic	82	Voltage-gated sodium channels (Na<sub>V</sub>)	586	Na<sub>v</sub>1.9				NaN|SNS2|SCN12A|sensory neuron sodium channel 2|sodium channel protein type 11 subunit alpha|NaT|NSS2|sodium channel, voltage-gated, type XI, alpha subunit|sodium channel, voltage gated, type XI alpha subunit|sodium channel	10583	SCN11A	sodium voltage-gated channel alpha subunit 11	3p22.2	NM_014139	NP_054858	Q9UI33	11280	3630	Scn11a	sodium voltage-gated channel alpha subunit 11	8q32	NM_019265	NP_062138	O88457	29701	MGI:1345149	Scn11a	sodium channel, voltage-gated, type XI, alpha	9 71.33 cM	NM_011887	NP_036017	Q9R053	24046
lgic	68	5-HT<sub>3</sub> receptors	378	5-HT<sub>3</sub>AB	5-HT<sub>3</sub>A|5-HT<sub>3</sub>B			5-HT<sub>3A/B</sub>
lgic	68	5-HT<sub>3</sub> receptors	379	5-HT<sub>3</sub>A	5-HT<sub>3</sub>A
lgic	68	5-HT<sub>3</sub> receptors	373	5-HT<sub>3</sub>A				5-HT3R|5-HT3 receptor|5-hydroxytryptamine receptor 3|5-hydroxytryptamine receptor 3A|serotonin-gated ion channel receptor|5-hydroxytryptamine (serotonin) receptor 3A, ionotropic	5297	HTR3A	5-hydroxytryptamine receptor 3A	11q23.2	NM_000869|NM_213621	NP_000860|NP_998786	P46098	3359	61818	Htr3a	5-hydroxytryptamine receptor 3A	8q23	NM_024394	NP_077370	P35563	79246	MGI:96282	Htr3a	5-hydroxytryptamine (serotonin) receptor 3A	9 A5.3	NM_013561|NM_001099644	NP_038589|NP_001093114	P23979	15561
lgic	68	5-HT<sub>3</sub> receptors	374	5-HT<sub>3</sub>B				serotonin receptor 3B|5-HT3 receptor subunit B|5-hydroxytryptamine (serotonin) receptor 3B, ionotropic	5298	HTR3B	5-hydroxytryptamine receptor 3B	11q23.2	NM_006028	NP_006019	O95264	9177	61820	Htr3b	5-hydroxytryptamine receptor 3B	8q23	NM_022189	NP_071525	Q9JJ16	58963	MGI:1861899	Htr3b	5-hydroxytryptamine (serotonin) receptor 3B	9 A5.3	NM_020274	NP_064670	Q9JHJ5	57014
lgic	68	5-HT<sub>3</sub> receptors	375	5-HT<sub>3</sub>C				5-hydroxytryptamine (serotonin) receptor 3C, ionotropic	24003	HTR3C	5-hydroxytryptamine receptor 3C	3q27.1	NM_130770	NP_570126	Q8WXA8	170572
lgic	68	5-HT<sub>3</sub> receptors	376	5-HT<sub>3</sub>D				5-HT3D|5-hydroxytryptamine (serotonin) receptor 3D, ionotropic	24004	HTR3D	5-hydroxytryptamine receptor 3D	3q27.1	NM_182537	NP_872343	Q70Z44	200909
lgic	68	5-HT<sub>3</sub> receptors	377	5-HT<sub>3</sub>E				HTR3C1long|5-hydroxytryptamine (serotonin) receptor 3E, ionotropic	24005	HTR3E	5-hydroxytryptamine receptor 3E	3q27.1	NM_182589	NP_872395	A5X5Y0	285242
lgic	118	Acid-sensing (proton-gated) ion channels (ASICs)	684	ASIC1				BNaC2|ACCN2|amiloride-sensitive cation channel 2, neuronal|acid-sensing ion channel 1|brain sodium channel 2|ASIC1 beta|ASICalpha|acid-sensing (proton-gated) ion channel 1|acid sensing (proton gated) ion channel 1	100	ASIC1	acid sensing ion channel subunit 1	12q13.12			P78348	41	71062	Asic1	acid sensing ion channel subunit 1	7q36			P55926	79123	MGI:1194915	Asic1	acid-sensing (proton-gated) ion channel 1	15 F1			Q6NXK8	11419
lgic	118	Acid-sensing (proton-gated) ion channels (ASICs)	685	ASIC2				ACCN|ACCN1|acid-sensing ion channel 2|acid-sensing (proton-gated) ion channel 2|acid sensing (proton gated) ion channel 2|amiloride-sensitive brain sodium channel 2|amiloride-sensitive cation channel 1|amiloride-sensitive cation channel 1, neuronal|ASIC2a|BNaC1|BNaC1a|BNC1|BNC1k|brain sodium channel 1|degenerin|MDEG	99	ASIC2	acid sensing ion channel subunit 2	17q11.2-q12			Q16515	40	2017	Asic2	acid sensing ion channel subunit 2	10q26			Q62962	25364	MGI:1100867	Asic2	acid-sensing (proton-gated) ion channel 2	11 48.43 cM			Q925H0	11418
lgic	118	Acid-sensing (proton-gated) ion channels (ASICs)	686	ASIC3				DRASIC|TNaC1|ACCN3|amiloride-sensitive cation channel 3, testis|testis sodium channel 1|acid sensing ion channel 3|dorsal root ASIC|acid-sensing (proton-gated) ion channel 3|acid sensing (proton gated) ion channel 3	101	ASIC3	acid sensing ion channel subunit 3	7q36.1			Q9UHC3	9311	708578	Asic3	acid sensing ion channel subunit 3	4q11			O35240	286920	MGI:2159339	Asic3	acid-sensing (proton-gated) ion channel 3	5 A3			Q6X1Y6	171209
lgic	122	Epithelial sodium channel (ENaC)	742	ENaC&alpha;&beta;&gamma;	ENaC &alpha;|ENaC &beta;|ENaC &gamma;
lgic	122	Epithelial sodium channel (ENaC)	738	ENaC &alpha;				SCNN1|alpha-ENaC|amiloride-sensitive sodium channel subunit alpha|epithelial Na(+) channel subunit alpha|epithelial sodium channel alpha subunit|nonvoltage-gated sodium channel 1 subunit alpha|SCNEA|ENaC alpha|sodium channel, non-voltage-gated 1 alpha subunit|sodium channel, non voltage gated 1 alpha subunit|sodium channel|sodium channel epithelial 1 alpha subunit	10599	SCNN1A	sodium channel epithelial 1 subunit alpha	12p13			P37088	6337	3639	Scnn1a	sodium channel epithelial 1 subunit alpha	4q42			Q9Z2W4	25122	MGI:101782	Scnn1a	sodium channel, nonvoltage-gated 1 alpha	6 59.32 cM			Q61180	20276
lgic	122	Epithelial sodium channel (ENaC)	739	ENaC &beta;				ENaCbeta|beta-ENaC|beta-NaCH|epithelial Na(+) channel subunit beta|RNENACB|SCNEB|ENaC beta|sodium channel, non-voltage-gated 1, beta subunit|sodium channel, non voltage gated 1 beta subunit|sodium channel|sodium channel epithelial 1 beta subunit	10600	SCNN1B	sodium channel epithelial 1 subunit beta	16p12.2-p12.1			P51168	6338	3640	Scnn1b	sodium channel epithelial 1 subunit beta	1q36			P37090	24767	MGI:104696	Scnn1b	sodium channel, nonvoltage-gated 1 beta	7 65.07 cM			Q9WU38	20277
lgic	122	Epithelial sodium channel (ENaC)	741	ENaC &gamma;				SCNEG|amiloride sensitive sodium channel gamma1 subunit|ENaC|epithelial Na(+) channel subunit gamma|epithelial sodium channel gamma subunit|gamma-ENaC|gamma-NaCH|ENaC gamma|sodium channel, non-voltage-gated 1, gamma subunit|sodium channel, non voltage gated 1 gamma subunit|sodium channel|sodium channel epithelial 1 gamma subunit	10602	SCNN1G	sodium channel epithelial 1 subunit gamma	16p12.2			P51170	6340	3641	Scnn1g	sodium channel epithelial 1 subunit gamma	1q36			P37091	24768	MGI:104695	Scnn1g	sodium channel, nonvoltage-gated 1 gamma	7 65.07 cM			Q9WU39	20278
lgic	122	Epithelial sodium channel (ENaC)	740	ENaC &delta;				dNaCh|ENaCdelta|sodium channel, non-voltage-gated 1, delta subunit|sodium channel, non voltage gated 1 delta subunit|sodium channel epithelial 1 delta subunit	10601	SCNN1D	sodium channel epithelial 1 subunit delta	1p36.33			P51172	6339
lgic	72	GABA<sub>A</sub> receptors	404	GABA<sub>A</sub> receptor &alpha;1 subunit				EJM5|gamma-aminobutyric acid receptor subunit alpha-1|Gabra-1|gamma-aminobutyric acid (GABA) A receptor, alpha 1|gamma-aminobutyric acid (GABA) A receptor, subunit alpha 1|gamma-aminobutyric acid (GABA) A receptor|gamma-aminobutyric acid type A receptor alpha1 subunit	4075	GABRA1	gamma-aminobutyric acid type A receptor subunit alpha1	5q34	NM_000806	NP_000797	P14867	2554	61855	Gabra1	gamma-aminobutyric acid type A receptor subunit alpha 1	10q21	NM_183326	NP_899155	P62813	29705	MGI:95613	Gabra1	gamma-aminobutyric acid (GABA) A receptor, subunit alpha 1	11 24.97 cM	NM_010250	NP_034380	P62812	14394
lgic	72	GABA<sub>A</sub> receptors	405	GABA<sub>A</sub> receptor &alpha;2 subunit				gamma-aminobutyric acid receptor subunit alpha-2|Gabra-2|gamma-aminobutyric acid (GABA) A receptor, subunit alpha 2|gamma-aminobutyric acid (GABA) A receptor|gamma-aminobutyric acid type A receptor alpha2 subunit	4076	GABRA2	gamma-aminobutyric acid type A receptor subunit alpha2	4p12	NM_000807	NP_000798	P47869	2555	61856	Gabra2	gamma-aminobutyric acid type A receptor subunit alpha 2	14	NM_001135779	NP_001129251	P23576	289606	MGI:95614	Gabra2	gamma-aminobutyric acid (GABA) A receptor, subunit alpha 2	5 37.59 cM	NM_008066	NP_032092	P26048	14395
lgic	72	GABA<sub>A</sub> receptors	406	GABA<sub>A</sub> receptor &alpha;3 subunit				gamma-aminobutyric acid receptor subunit alpha-3|Gabra-3|gamma-aminobutyric acid (GABA) A receptor, alpha 3|gamma-aminobutyric acid (GABA) A receptor, subunit alpha 3|gamma-aminobutyric acid (GABA) A receptor|gamma-aminobutyric acid type A receptor alpha3 subunit	4077	GABRA3	gamma-aminobutyric acid type A receptor subunit alpha3	Xq28	NM_000808	NP_000799	P34903	2556	2648	Gabra3	gamma-aminobutyric acid type A receptor subunit alpha 3	Xq37	NM_017069	NP_058765	P20236	24947	MGI:95615	Gabra3	gamma-aminobutyric acid (GABA) A receptor, subunit alpha 3	X 37.24 cM	NM_008067	NP_032093	P26049	14396
lgic	72	GABA<sub>A</sub> receptors	407	GABA<sub>A</sub> receptor &alpha;4 subunit				gamma-aminobutyric acid receptor subunit alpha-4|Gabra-4|gamma-aminobutyric acid (GABA) A receptor, alpha 4|gamma-aminobutyric acid (GABA) A receptor, subunit alpha 4|gamma-aminobutyric acid (GABA) A receptor|gamma-aminobutyric acid type A receptor alpha4 subunit	4078	GABRA4	gamma-aminobutyric acid type A receptor subunit alpha4	4p12	NM_000809	NP_000800	P48169	2557	621670	Gabra4	gamma-aminobutyric acid type A receptor subunit alpha 4	14p11	NM_080587	NP_542154	P28471	140675	MGI:95616	Gabra4	gamma-aminobutyric acid (GABA) A receptor, subunit alpha 4	5 C3.1-C3.2	NM_010251	NP_034381	Q9D6F4	14397
lgic	72	GABA<sub>A</sub> receptors	408	GABA<sub>A</sub> receptor &alpha;5 subunit				gamma-aminobutyric acid receptor subunit alpha-5|gamma-aminobutyric acid (GABA) A receptor, alpha 5|gamma-aminobutyric acid (GABA) A receptor, subunit alpha 5|gamma-aminobutyric acid (GABA) A receptor|gamma-aminobutyric acid type A receptor alpha5 subunit|gamma-aminobutyric acid type A receptor alpha 5 subunit	4079	GABRA5	gamma-aminobutyric acid type A receptor subunit alpha5	15q12	NM_000810	NP_000801	P31644	2558	61859	Gabra5	gamma-aminobutyric acid type A receptor subunit alpha 5	1q22	NM_017295	NP_058991	P19969	29707	MGI:95617	Gabra5	gamma-aminobutyric acid (GABA) A receptor, subunit alpha 5	7 33.52 cM	NM_176942	NP_795916	Q8BHJ7	110886
lgic	72	GABA<sub>A</sub> receptors	409	GABA<sub>A</sub> receptor &alpha;6 subunit				gamma-aminobutyric acid receptor subunit alpha-6|Gabra-6|gamma-aminobutyric acid (GABA) A receptor, alpha 6|gamma-aminobutyric acid (GABA) A receptor, subunit alpha 6|gamma-aminobutyric acid (GABA) A receptor|gamma-aminobutyric acid type A receptor alpha6 subunit|gamma-aminobutyric acid type A receptor alpha 6 subunit	4080	GABRA6	gamma-aminobutyric acid type A receptor subunit alpha6	5q34	NM_000811	NP_000802	Q16445	2559	61861	Gabra6	gamma-aminobutyric acid type A receptor subunit alpha6	10q21	NM_021841	NP_068613	P30191	29708	MGI:95618	Gabra6	gamma-aminobutyric acid (GABA) A receptor, subunit alpha 6	11 25.03 cM	NM_001099641	NP_001093111	P16305	14399
lgic	72	GABA<sub>A</sub> receptors	410	GABA<sub>A</sub> receptor &beta;1 subunit				gamma-aminobutyric acid receptor subunit beta-1|Gabrb-1|gamma-aminobutyric acid (GABA) A receptor, beta 1|gamma-aminobutyric acid (GABA) A receptor, subunit beta 1|gamma-aminobutyric acid (GABA) A receptor|gamma-aminobutyric acid type A receptor beta1 subunit|gamma-aminobutyric acid type A receptor beta 1 subunit	4081	GABRB1	gamma-aminobutyric acid type A receptor subunit beta1	4p12	NM_000812	NP_000803	P18505	2560	2649	Gabrb1	gamma-aminobutyric acid type A receptor subunit beta1	14p11	NM_012956	NP_037088	P15431	25450	MGI:95619	Gabrb1	gamma-aminobutyric acid (GABA) A receptor, subunit beta 1	5 38.18 cM	NM_008069	NP_032095	P50571	14400
lgic	72	GABA<sub>A</sub> receptors	411	GABA<sub>A</sub> receptor &beta;2 subunit				Gabrb-2|gamma-aminobutyric acid receptor subunit beta-2|gamma-aminobutyric acid (GABA) A receptor, beta 2|gamma-aminobutyric acid (GABA) A receptor, subunit beta 2|gamma-aminobutyric acid (GABA) A receptor|gamma-aminobutyric acid type A receptor beta2 subunit|gamma-aminobutyric acid type A receptor beta 2 subunit	4082	GABRB2	gamma-aminobutyric acid type A receptor subunit beta2	5q34	NM_021911|NM_000813	NP_068711|NP_000804	P47870	2561	2650	Gabrb2	gamma-aminobutyric acid type A receptor subunit beta 2	10q21	NM_012957	NP_037089	P63138	25451	MGI:95620	Gabrb2	gamma-aminobutyric acid (GABA) A receptor, subunit beta 2	11 25.08 cM	NM_008070	NP_032096	P63137	14401
lgic	72	GABA<sub>A</sub> receptors	412	GABA<sub>A</sub> receptor &beta;3 subunit				gamma-aminobutyric acid receptor subunit beta-3|Gabrb-3|Cp1|gamma-aminobutyric acid (GABA) A receptor, beta 3|gamma-aminobutyric acid (GABA) A receptor, subunit beta 3|gamma-aminobutyric acid (GABA) A receptor|gamma-aminobutyric acid type A receptor beta3 subunit|gamma-aminobutyric acid type A receptor beta 3 subunit	4083	GABRB3	gamma-aminobutyric acid type A receptor subunit beta3	15q12	NM_000814|NM_021912	NP_000805|NP_068712	P28472	2562	2651	Gabrb3	gamma-aminobutyric acid type A receptor subunit beta 3	1q22	NM_017065	NP_058761	P63079	24922	MGI:95621	Gabrb3	gamma-aminobutyric acid (GABA) A receptor, subunit beta 3	7 33.53 cM	NM_008071	NP_032097	P63080	14402
lgic	72	GABA<sub>A</sub> receptors	413	GABA<sub>A</sub> receptor &gamma;1 subunit				GABA(A) receptor subunit gamma-1|gamma-aminobutyric acid (GABA) A receptor, gamma 1|gamma-aminobutyric acid (GABA) A receptor, subunit gamma 1|gamma-aminobutyric acid (GABA) A receptor|gamma-aminobutyric acid type A receptor gamma 1 subunit|gamma-aminobutyric acid type A receptor gamma1 subunit	4086	GABRG1	gamma-aminobutyric acid type A receptor subunit gamma1	4p12	NM_173536	NP_775807	Q8N1C3	2565	621732	Gabrg1	gamma-aminobutyric acid type A receptor subunit gamma 1	14p11	NM_080586	NP_542153	P23574	140674	MGI:103156	Gabrg1	gamma-aminobutyric acid (GABA) A receptor, subunit gamma 1	5 37.43 cM	NM_010252	NP_034382	Q9R0Y8	14405
lgic	72	GABA<sub>A</sub> receptors	414	GABA<sub>A</sub> receptor &gamma;2 subunit				CAE2|ECA2|Gabrg-2|GEFSP3|gamma-aminobutyric acid receptor subunit gamma-2|gamma-aminobutyric acid (GABA) A receptor, gamma 2|gamma-aminobutyric acid (GABA) A receptor, subunit gamma 2|gamma-aminobutyric acid (GABA) A receptor|gamma-aminobutyric acid type A receptor gamma 2 subunit|gamma-aminobutyric acid type A receptor gamma2 subunit	4087	GABRG2	gamma-aminobutyric acid type A receptor subunit gamma2	5q34	NM_198904	NP_944494	P18507	2566	61966	Gabrg2	gamma-aminobutyric acid type A receptor subunit gamma 2	10q21	NM_183327	NP_899156	P18508	29709	MGI:95623	Gabrg2	gamma-aminobutyric acid (GABA) A receptor, subunit gamma 2	11 24.8 cM	NM_008073	NP_032099	P22723	14406
lgic	72	GABA<sub>A</sub> receptors	415	GABA<sub>A</sub> receptor &gamma;3 subunit				GABRG-3|GABA(A) receptor subunit gamma-3|gamma-aminobutyric acid (GABA) A receptor, gamma 3|gamma-aminobutyric acid (GABA) A receptor|gamma-aminobutyric acid type A receptor gamma 3 subunit|gamma-aminobutyric acid type A receptor gamma3 subunit	4088	GABRG3	gamma-aminobutyric acid type A receptor subunit gamma3	15q12	NM_033223	NP_150092	Q99928	2567	621735	Gabrg3	gamma-aminobutyric acid type A receptor subunit gamma 3	1q22	NM_024370	NP_077346	P28473	79211	MGI:95624	Gabrg3	gamma-aminobutyric acid (GABA) A receptor, subunit gamma 3	7 33.48 cM	NM_008074	NP_032100	P27681	14407
lgic	72	GABA<sub>A</sub> receptors	416	GABA<sub>A</sub> receptor &delta; subunit				GABAA receptor delta subunit|gamma-aminobutyric acid (GABA) A receptor, delta|gamma-aminobutyric acid (GABA) A receptor, subunit delta|gamma-aminobutyric acid (GABA) A receptor|gamma-aminobutyric acid type A receptor delta subunit	4084	GABRD	gamma-aminobutyric acid type A receptor subunit delta	1p36.33	NM_000815	NP_000806	O14764	2563	61901	Gabrd	gamma-aminobutyric acid type A receptor subunit delta	5q36	NM_017289	NP_058985	P18506	29689	MGI:95622	Gabrd	gamma-aminobutyric acid (GABA) A receptor, subunit delta	4 E2	NM_008072	NP_032098	P22933	14403
lgic	72	GABA<sub>A</sub> receptors	417	GABA<sub>A</sub> receptor &epsilon; subunit				GABA(A) receptor subunit epsilon|gamma-aminobutyric acid (GABA) A receptor, epsilon|gamma-aminobutyric acid (GABA) A receptor, subunit epsilon|gamma-aminobutyric acid (GABA) A receptor|gamma-aminobutyric acid type A receptor epsilon subunit	4085	GABRE	gamma-aminobutyric acid type A receptor subunit epsilon	Xq28	NM_004961	NP_004952	P78334	2564	68320	Gabre	gamma-aminobutyric acid type A receptor subunit epsilon	Xq37	NM_023091	NP_075579	Q9ES14	65191	MGI:1330235	Gabre	gamma-aminobutyric acid (GABA) A receptor, subunit epsilon	X A7.3	NM_017369	NP_059065		14404
lgic	72	GABA<sub>A</sub> receptors	418	GABA<sub>A</sub> receptor &theta; subunit				gamma-aminobutyric acid receptor subunit theta|gamma-aminobutyric acid (GABA) A receptor, theta|gamma-aminobutyric acid (GABA) A receptor, subunit theta|gamma-aminobutyric acid (GABA) A receptor|gamma-aminobutyric acid type A receptor theta subunit	14454	GABRQ	gamma-aminobutyric acid type A receptor subunit theta	Xq28	NM_018558	NP_061028	Q9UN88	55879	68331	Gabrq	gamma-aminobutyric acid type A receptor subunit theta	Xq37	NM_031733	NP_113921		65187	MGI:1888498	Gabrq	gamma-aminobutyric acid (GABA) A receptor, subunit theta	X A6	NM_020488	NP_065234	Q9JLF1	57249
lgic	72	GABA<sub>A</sub> receptors	419	GABA<sub>A</sub> receptor &pi; subunit				GABA(A) receptor subunit pi|gamma-aminobutyric acid (GABA-A) receptor, pi|gamma-aminobutyric acid (GABA) A receptor|gamma-aminobutyric acid type A receptor pi subunit	4089	GABRP	gamma-aminobutyric acid type A receptor subunit pi	5q35.1	NM_014211	NP_055026	O00591	2568	620532	Gabrp	gamma-aminobutyric acid type A receptor subunit pi	10q12	NM_031029	NP_112291	O09028	81658	MGI:2387597	Gabrp	gamma-aminobutyric acid (GABA) A receptor, pi	11 A4	NM_146017	NP_666129	Q8QZW7	216643
lgic	72	GABA<sub>A</sub> receptors	420	GABA<sub>A</sub> receptor &rho;1 subunit				GABA(A) receptor subunit rho-1|gamma-aminobutyric acid (GABA) A receptor, rho 1|gamma-aminobutyric acid (GABA) C receptor, subunit rho 1|gamma-aminobutyric acid (GABA) C receptor|gamma-aminobutyric acid type A receptor rho1 subunit|gamma-aminobutyric acid type A receptor rho 1 subunit	4090	GABRR1	gamma-aminobutyric acid type A receptor subunit rho1	6q15	NM_002042	NP_002033	P24046	2569	61900	Gabrr1	gamma-aminobutyric acid type A receptor subunit rho 1	5q21	NM_017291	NP_058987	P50572	29694	MGI:95625	Gabrr1	gamma-aminobutyric acid (GABA) C receptor, subunit rho 1	4 A5	NM_008075	NP_032101	P56475	14408
lgic	72	GABA<sub>A</sub> receptors	421	GABA<sub>A</sub> receptor &rho;2 subunit				GABA(A) receptor subunit rho-2|gamma-aminobutyric acid receptor subunit rho-2|gamma-aminobutyric acid (GABA) A receptor, rho 2|gamma-aminobutyric acid (GABA) C receptor, subunit rho 2|gamma-aminobutyric acid (GABA) C receptor|gamma-aminobutyric acid type A receptor rho 2 subunit|gamma-aminobutyric acid type A receptor rho2 subunit	4091	GABRR2	gamma-aminobutyric acid type A receptor subunit rho2	6q15	NM_002043	NP_002034	P28476	2570	61902	Gabrr2	gamma-aminobutyric acid type A receptor subunit rho 2	5q21	NM_017292	NP_058988	P47742	29695	MGI:95626	Gabrr2	gamma-aminobutyric acid (GABA) C receptor, subunit rho 2	4 A5	NM_008076	NP_032102	P56476	14409
lgic	72	GABA<sub>A</sub> receptors	422	GABA<sub>A</sub> receptor &rho;3 subunit				GABA(A) receptor subunit rho-3|gamma-aminobutyric acid (GABA) A receptor, rho 3|gamma-aminobutyric acid (GABA) A receptor, rho 3 (gene/pseudogene)|gamma-aminobutyric acid (GABA) A receptor|gamma-aminobutyric acid (GABA) receptor|gamma-aminobutyric acid type A receptor rho3 subunit (gene/pseudogene)|gamma-aminobutyric acid type A receptor subunit rho3 (gene/pseudogene)|gamma-aminobutyric acid type…	17969	GABRR3	gamma-aminobutyric acid type A receptor subunit rho3	3q11.2	NM_001105580	NP_001099050	A8MPY1	200959	621564	Gabrr3	gamma-aminobutyric acid type A receptor subunit rho3	11q12	NM_138897	NP_620252	P50573	192258	MGI:3588203	Gabrr3	gamma-aminobutyric acid (GABA) receptor, rho 3	16 C1.3	NM_001081190	NP_001074659		328699
lgic	73	Glycine receptors	423	glycine receptor &alpha;1 subunit				GLYRA1|glycine receptor strychnine-binding subunit|STHE|glycine receptor	4326	GLRA1	glycine receptor alpha 1	5q33.1	NM_000171	NP_000162	P23415	2741	2704	Glra1	glycine receptor, alpha 1	10q22	NM_013133	NP_037265	P07727	25674	MGI:95747	Glra1	glycine receptor, alpha 1 subunit	11 33.12 cM	NM_020492	NP_065238	Q64018	14654
lgic	73	Glycine receptors	424	glycine receptor &alpha;2 subunit				GLR|Glycine receptor alpha 2 subunit (glycine receptor neonatal)|glycine receptor strychnine-binding subunit|RNNEOGLY|glycine receptor, alpha 2|glycine receptor	4327	GLRA2	glycine receptor alpha 2	Xp22.2	NM_002063	NP_002054	P23416	2742	2705	Glra2	glycine receptor, alpha 2	Xq14	NM_012568	NP_036700	P22771	24397	MGI:95748	Glra2	glycine receptor, alpha 2 subunit	X 76.75 cM	NM_183427	NP_906272	Q7TNC8	237213
lgic	73	Glycine receptors	425	glycine receptor &alpha;3 subunit				glycine receptor	4328	GLRA3	glycine receptor alpha 3	4q34.1	NM_006529	NP_006520	O75311	8001	621229	Glra3	glycine receptor, alpha 3	16p11	NM_053724	NP_446176	P24524	114516	MGI:95749	Glra3	glycine receptor, alpha 3 subunit	8 29.69 cM	NM_080438	NP_536686	Q91XP5	110304
lgic	73	Glycine receptors	426	glycine receptor &alpha;4 subunit <i>(pseudogene in humans)</i>				glycine receptor|glycine receptor alpha 4	31715	GLRA4	glycine receptor alpha 4 (pseudogene)	Xq22.2	NM_001024452	NP_001019623	Q5JXX5	441509	1564103	Glra4	glycine receptor, alpha 4	Xq35	NM_001191914	NP_001178843		367912	MGI:95750	Glra4	glycine receptor, alpha 4 subunit	X 59.1 cM	NM_010297	NP_034427	Q61603	14657
lgic	73	Glycine receptors	427	glycine receptor &beta; subunit				spa|glycine receptor	4329	GLRB	glycine receptor beta	4q32.1	NM_000824	NP_000815	P48167	2743	2706	Glrb	glycine receptor, beta	2q33	NM_053296	NP_445748	P20781	25456	MGI:95751	Glrb	glycine receptor, beta subunit	3 35.71 cM	NM_010298	NP_034428	P48168	14658
lgic	73	Glycine receptors	428	Glycine Receptor (All subtypes)
lgic	75	Ionotropic glutamate receptors	444	GluA1				GluRA|HBGR1|AMPA-selective glutamate receptor 1|gluR-1|glutamate receptor subunit GluR1|Glr1|HIPA1|glutamate receptor	4571	GRIA1	glutamate ionotropic receptor AMPA type subunit 1	5q33.2	NM_000827|NM_001114183	NP_000818|NP_001107655	P42261	2890	621531	Gria1	glutamate ionotropic receptor AMPA type subunit 1	10	NM_031608	NP_113796	P19490	50592	MGI:95808	Gria1	glutamate receptor, ionotropic, AMPA1 (alpha 1)	11 B1.3	NM_008165|NM_001113325	NP_032191|NP_001106796	P23818	14799
lgic	75	Ionotropic glutamate receptors	445	GluA2				GluR2|GluRB|HBGR2|AMPA-selective glutamate receptor 2|glutamate receptor	4572	GRIA2	glutamate ionotropic receptor AMPA type subunit 2	4q32.1	NM_000826|NM_001083619	NP_000817|NP_001077088	P42262	2891	61862	Gria2	glutamate ionotropic receptor AMPA type subunit 2	2q33	NM_017261|NM_001083811	NP_058957|NP_001077280	P19491	29627	MGI:95809	Gria2	glutamate receptor, ionotropic, AMPA2 (alpha 2)	3 E3	NM_013540|NM_001083806|NM_001039195	NP_038568|NP_001077275|NP_001034284	P23819	14800
lgic	75	Ionotropic glutamate receptors	446	GluA3				GluR3|GluRC|MRX94|AMPA-selective glutamate receptor 3|glutamate receptor, ionotropic, AMPA 3|glutamate receptor	4573	GRIA3	glutamate ionotropic receptor AMPA type subunit 3	Xq25	NM_007325|NM_000828	NP_015564|NP_000819	P42263	2892	70958	Gria3	glutamate ionotropic receptor AMPA type subunit 3	Xq35	NM_032990|NM_001112742	NP_116785|NP_001106213	P19492	29628	MGI:95810	Gria3	glutamate receptor, ionotropic, AMPA3 (alpha 3)	X 23.19 cM	NM_016886	NP_058582	Q9Z2W9	53623
lgic	75	Ionotropic glutamate receptors	447	GluA4				GluR4|GluRD|AMPA-selective glutamate receptor 4|glutamate receptor 4|spkw1|glutamate receptor, ionotropic, AMPA 4|glutamate receptor	4574	GRIA4	glutamate ionotropic receptor AMPA type subunit 4	11q22.3	NM_000829|NM_001077243|NM_001077244|NM_001112812	NP_000820|NP_001070711|NP_001106283|NP_001070712	P48058	2893	61863	Gria4	glutamate ionotropic receptor AMPA type subunit 4	8q11	NM_017263|NM_001113184	NP_058959|NP_001106655	P19493	29629	MGI:95811	Gria4	glutamate receptor, ionotropic, AMPA4 (alpha 4)	9 2.46 cM	NM_019691|NM_001113180	NP_062665|NP_001106651	Q9Z2W8	14802
lgic	75	Ionotropic glutamate receptors	448	GluD1				glutamate receptor delta-1 subunit|glutamate receptor	4575	GRID1	glutamate ionotropic receptor delta type subunit 1	10q23.1-q23.2	NM_017551	NP_060021	Q9ULK0	2894	68366	Grid1	glutamate ionotropic receptor delta type subunit 1	16p15	NM_024378	NP_077354	Q62640	79219	MGI:95812	Grid1	glutamate receptor, ionotropic, delta 1	14 20.84 cM	NM_008166	NP_032192	Q61627	14803
lgic	75	Ionotropic glutamate receptors	449	GluD2				tpr|cpr|glutamate receptor	4576	GRID2	glutamate ionotropic receptor delta type subunit 2	4q22.1-q22.2	NM_001510	NP_001501	O43424	2895	68368	Grid2	glutamate ionotropic receptor delta type subunit 2	4q31	NM_024379	NP_077355	Q63226	79220	MGI:95813	Grid2	glutamate receptor, ionotropic, delta 2	6 29.77 cM	NM_008167	NP_032193	Q61625	14804
lgic	75	Ionotropic glutamate receptors	450	GluK1				EAA3|GluR5|glutamate receptor 5|GluK5|Glurbeta1|glutamate receptor	4579	GRIK1	glutamate ionotropic receptor kainate type subunit 1	21q21.3	NM_175611	NP_783300	P39086	2897	2732	Grik1	glutamate ionotropic receptor kainate type subunit 1	11q11	NM_017241	NP_058937	P22756	29559	MGI:95814	Grik1	glutamate receptor, ionotropic, kainate 1	16 50.23 cM	NM_010348	NP_034478	Q60934	14805
lgic	75	Ionotropic glutamate receptors	451	GluK2				EAA4|GLU<sub>K6</sub>|GluR6|MRT6|glutamate receptor 6|Glurbeta2|glutamate receptor, ionotropic, kainate 2|glutamate receptor, ionotropic, kainate 2 (beta 2)|glutamate receptor	4580	GRIK2	glutamate ionotropic receptor kainate type subunit 2	6q16.3	NM_021956	NP_068775	Q13002	2898	2733	Grik2	glutamate ionotropic receptor kainate type subunit 2	20q13	NM_019309	NP_062182	P42260	54257	MGI:95815	Grik2	glutamate receptor, ionotropic, kainate 2 (beta 2)	10 24.87 cM	NM_010349	NP_034479	P39087	14806
lgic	75	Ionotropic glutamate receptors	452	GluK3				EAA5|GluR7|glutamate receptor 7|GLU<sub>K7</sub>|glutamate receptor, ionotropic, kainate 3|glutamate receptor	4581	GRIK3	glutamate ionotropic receptor kainate type subunit 3	1p34.3	NM_000831	NP_000822	Q13003	2899	71027	Grik3	glutamate ionotropic receptor kainate type subunit 3	5q36	NM_001112716	NP_001106187	P42264	298521	MGI:95816	Grik3	glutamate receptor, ionotropic, kainate 3	4 58.91 cM	NM_001081097	NP_001074566	B1AS29	14807
lgic	75	Ionotropic glutamate receptors	453	GluK4				GRIK|glutamate receptor KA-1|GluRgamma1|EAA1|GLU<sub>K1</sub>|KA1|glutamate receptor	4582	GRIK4	glutamate ionotropic receptor kainate type subunit 4	11q23.3	NM_014619	NP_055434	Q16099	2900	2734	Grik4	glutamate ionotropic receptor kainate type subunit 4	8q22	NM_012572	NP_036704	Q01812	24406	MGI:95817	Grik4	glutamate receptor, ionotropic, kainate 4	9 23.8 cM	NM_175481	NP_780690	Q8BMF5	110637
lgic	75	Ionotropic glutamate receptors	454	GluK5				GRIK2|glutamate receptor KA2|GluRgamma2|EAA2|GLU<sub>K2</sub>|glutamate receptor, ionotropic, kainate 5|glutamate receptor, ionotropic, kainate 5 (gamma 2)|glutamate receptor	4583	GRIK5	glutamate ionotropic receptor kainate type subunit 5	19q13.2	NM_002088	NP_002079	Q16478	2901	2735	Grik5	glutamate ionotropic receptor kainate type subunit 5	1q21	NM_031508	NP_113696	Q63273	24407	MGI:95818	Grik5	glutamate receptor, ionotropic, kainate 5 (gamma 2)	7 13.73 cM	NM_008168	NP_032194	Q61626	14809
lgic	75	Ionotropic glutamate receptors	455	GluN1				NMDAR1|GluRzeta1|NMDA-R1|glutamate receptor, ionotropic, NMDA1 (zeta 1)|glutamate receptor	4584	GRIN1	glutamate ionotropic receptor NMDA type subunit 1	9q34.3	NM_007327	NP_015566	Q05586	2902	2736	Grin1	glutamate ionotropic receptor NMDA type subunit 1	3p13	NM_017010	NP_058706	P35439	24408	MGI:95819	Grin1	glutamate receptor, ionotropic, NMDA1 (zeta 1)	2 17.14 cM	NM_008169	NP_032195	P35438	14810
lgic	75	Ionotropic glutamate receptors	456	GluN2A				NMDAR2A|GluRepsilon1|NMDA-R2A|glutamate receptor, ionotropic, N-methyl D-aspartate 2A|glutamate receptor, ionotropic, NMDA2A (epsilon 1)|glutamate receptor	4585	GRIN2A	glutamate ionotropic receptor NMDA type subunit 2A	16p13.2	NM_000833	NP_000824	Q12879	2903	2737	Grin2a	glutamate ionotropic receptor NMDA type subunit 2A	10q11	NM_012573	NP_036705	Q00959	24409	MGI:95820	Grin2a	glutamate receptor, ionotropic, NMDA2A (epsilon 1)	16 5.28 cM	NM_008170	NP_032196	P35436	14811
lgic	75	Ionotropic glutamate receptors	457	GluN2B				NMDAR2B|GluRepsilon2|glutamate receptor, ionotropic, N-methyl D-aspartate 2B|glutamate receptor, ionotropic, NMDA2B (epsilon 2)|glutamate receptor	4586	GRIN2B	glutamate ionotropic receptor NMDA type subunit 2B	12p13.1	NM_000834	NP_000825	Q13224	2904	2738	Grin2b	glutamate ionotropic receptor NMDA type subunit 2B	4q43	NM_012574	NP_036706	Q00960	24410	MGI:95821	Grin2b	glutamate receptor, ionotropic, NMDA2B (epsilon 2)	6 66.38 cM	NM_008171	NP_032197	Q01097	14812
lgic	75	Ionotropic glutamate receptors	458	GluN2C				NMDAR2C|glutamate [NMDA] receptor subunit epsilon-3|GluRepsilon3|glutamate receptor, ionotropic, NMDA2C (epsilon 3)|glutamate receptor	4587	GRIN2C	glutamate ionotropic receptor NMDA type subunit 2C	17q25.1	NM_000835	NP_000826	Q14957	2905	2739	Grin2c	glutamate ionotropic receptor NMDA type subunit 2C	10q32.1	NM_012575	NP_036707	Q00961	24411	MGI:95822	Grin2c	glutamate receptor, ionotropic, NMDA2C (epsilon 3)	11 80.8 cM	NM_010350	NP_034480	Q01098	14813
lgic	75	Ionotropic glutamate receptors	459	GluN2D				EB11|NMDAR2D|GluRepsilon4|NR2D|glutamate receptor, ionotropic, N-methyl D-aspartate 2D|glutamate receptor, ionotropic, NMDA2D (epsilon 4)|glutamate receptor	4588	GRIN2D	glutamate ionotropic receptor NMDA type subunit 2D	19q13.33	NM_000836	NP_000827	O15399	2906	2740	Grin2d	glutamate ionotropic receptor NMDA type subunit 2D	1q22	NM_022797	NP_073634	Q62645	24412	MGI:95823	Grin2d	glutamate receptor, ionotropic, NMDA2D (epsilon 4)	7 29.54 cM	NM_008172	NP_032198	Q03391	14814
lgic	75	Ionotropic glutamate receptors	460	GluN3A				&chi;-1|NMDAR-L|glutamate receptor chi-1|NMDAR3A|NR3 chi-1|NR3A|glutamate receptor, ionotropic, N-methyl-D-aspartate 3A|glutamate receptor ionotropic, NMDA3A|glutamate receptor ionotropic	16767	GRIN3A	glutamate ionotropic receptor NMDA type subunit 3A	9q31.1	NM_133445	NP_597702	Q8TCU5	116443	621704	Grin3a	glutamate ionotropic receptor NMDA type subunit 3A	5q22	NM_138546|NM_001198583	NP_612555|NP_001185512	Q9R1M7	191573	MGI:1933206	Grin3a	glutamate receptor ionotropic, NMDA3A	4 B1	NM_001033351	NP_001028523		242443
lgic	75	Ionotropic glutamate receptors	461	GluN3B				glutamate [NMDA] receptor subunit 3B|NMDAR3B|NR3B|glutamate receptor	16768	GRIN3B	glutamate ionotropic receptor NMDA type subunit 3B	19p13.3	NM_138690	NP_619635	O60391	116444	621705	Grin3b	glutamate ionotropic receptor NMDA type subunit 3B	7q11	NM_133308	NP_579842	Q8VHN2	170796	MGI:2150393	Grin3b	glutamate receptor, ionotropic, NMDA3B	10 C1	NM_130455	NP_569722	Q91ZU9	170483
lgic	123	IP<sub>3</sub> receptors	743	IP<sub>3</sub>R1				INSP3R1|IP3R1|SCA15|SCA16|spinocerebellar ataxia 15|spinocerebellar ataxia 16|I145TR|inositol 1,4,5-triphosphate receptor 1|InsP3R|IP3 receptor|InsP3R type I|Ip3r|Itpr-1|opt|Pcp1|inositol 1|inositol 1,4,5-trisphosphate receptor 1	6180	ITPR1	inositol 1,4,5-trisphosphate receptor type 1	3p26.1			Q14643	3708	2933	Itpr1	inositol 1,4,5-trisphosphate receptor, type 1	4q41			P29994	25262	MGI:96623	Itpr1	inositol 1,4,5-trisphosphate receptor 1	6 49.74 cM			P11881	16438
lgic	123	IP<sub>3</sub> receptors	744	IP<sub>3</sub>R2				INSP3R2|IP3R2|inositol 1,4,5-triphosphate receptor 2|IP3 receptor|Itpr5|inositol 1	6181	ITPR2	inositol 1,4,5-trisphosphate receptor type 2	12p11.23			Q14571	3709	69649	Itpr2	inositol 1,4,5-trisphosphate receptor, type 2	4q44			P29995	81678	MGI:99418	Itpr2	inositol 1,4,5-triphosphate receptor 2	6 77.7 cM			Q9Z329	16439
lgic	123	IP<sub>3</sub> receptors	745	IP<sub>3</sub>R3				INSP3R3|IP3R3|inositol 1,4,5-triphosphate receptor 3|IP3 receptor|IP3R3X|Itpr-3|inositol 1	6182	ITPR3	inositol 1,4,5-trisphosphate receptor type 3	6p21.31			Q14573	3710	2934	Itpr3	inositol 1,4,5-trisphosphate receptor, type 3	20p12			Q63269	25679	MGI:96624	Itpr3	inositol 1,4,5-triphosphate receptor 3	17 13.68 cM			P70227	16440
lgic	76	Nicotinic acetylcholine receptors (nACh)	462	nicotinic acetylcholine receptor &alpha;1 subunit				acetylcholine receptor subunit alpha|Achr-1|cholinergic receptor, nicotinic, alpha 1 (muscle)|cholinergic receptor, nicotinic alpha 1|cholinergic receptor, nicotinic, alpha 1|cholinergic receptor	1955	CHRNA1	cholinergic receptor nicotinic alpha 1 subunit	2q31.1	NM_001039523	NP_001034612	P02708	1134	69277	Chrna1	cholinergic receptor nicotinic alpha 1 subunit	3q23	NM_024485	NP_077811	P25108	79557	MGI:87885	Chrna1	cholinergic receptor, nicotinic, alpha polypeptide 1 (muscle)	2 43.76 cM	NM_007389	NP_031415	P04756	11435
lgic	76	Nicotinic acetylcholine receptors (nACh)	463	nicotinic acetylcholine receptor &alpha;2 subunit				neuronal acetylcholine receptor subunit alpha-2|Acra2|cholinergic receptor, nicotinic, alpha 2 (neuronal)|cholinergic receptor, nicotinic alpha 2|cholinergic receptor, nicotinic, alpha 2|cholinergic receptor	1956	CHRNA2	cholinergic receptor nicotinic alpha 2 subunit	8p21.2	NM_000742	NP_000733	Q15822	1135	621533	Chrna2	cholinergic receptor nicotinic alpha 2 subunit	15p12	NM_133420	NP_596911	P12389	170945	MGI:87886	Chrna2	cholinergic receptor, nicotinic, alpha polypeptide 2 (neuronal)	14 34.36 cM	NM_144803	NP_659052	Q91X60	110902
lgic	76	Nicotinic acetylcholine receptors (nACh)	464	nicotinic acetylcholine receptor &alpha;3 subunit				neuronal acetylcholine receptor subunit alpha-3|Acra3|cholinergic receptor, nicotinic, alpha 3 (neuronal)|cholinergic receptor, nicotinic alpha 3|cholinergic receptor	1957	CHRNA3	cholinergic receptor nicotinic alpha 3 subunit	15q25.1	NM_000743	NP_000734	P32297	1136	2345	Chrna3	cholinergic receptor nicotinic alpha 3 subunit	8q24	NM_052805	NP_434692	P04757	25101	MGI:87887	Chrna3	cholinergic receptor, nicotinic, alpha polypeptide 3	9 B	NM_145129	NP_660111	Q8R4G9	110834
lgic	76	Nicotinic acetylcholine receptors (nACh)	465	nicotinic acetylcholine receptor &alpha;4 subunit				EBN|EBN1|NARAC|neuronal acetylcholine receptor subunit alpha-4|Acra4|BFNC|Neuronal, &alpha;-bungarotoxin-insensitive|cholinergic receptor, nicotinic, alpha 4 (neuronal)|cholinergic receptor, nicotinic alpha 4|cholinergic receptor	1958	CHRNA4	cholinergic receptor nicotinic alpha 4 subunit	20q13.33	NM_000744	NP_000735	P43681	1137	2346	Chrna4	cholinergic receptor nicotinic alpha 4 subunit	3q43	NM_024354	NP_077330	P09483	25590	MGI:87888	Chrna4	cholinergic receptor, nicotinic, alpha polypeptide 4	2 103.54 cM	NM_015730	NP_056545	O70174	11438
lgic	76	Nicotinic acetylcholine receptors (nACh)	466	nicotinic acetylcholine receptor &alpha;5 subunit				neuronal acetylcholine receptor subunit alpha-5|Acra5|cholinergic receptor, nicotinic, alpha 5 (neuronal)|cholinergic receptor, nicotinic alpha 5|cholinergic receptor	1959	CHRNA5	cholinergic receptor nicotinic alpha 5 subunit	15q25.1	NM_000745	NP_000736	P30532	1138	2347	Chrna5	cholinergic receptor nicotinic alpha 5 subunit	8q24	NM_017078	NP_058774	P20420	25102	MGI:87889	Chrna5	cholinergic receptor, nicotinic, alpha polypeptide 5	9 29.84 cM	NM_176844	NP_789814	Q2MKA5	110835
lgic	76	Nicotinic acetylcholine receptors (nACh)	467	nicotinic acetylcholine receptor &alpha;6 subunit				neuronal acetylcholine receptor subunit alpha-6|Acra6|cholinergic receptor, nicotinic, alpha 6 (neuronal)|cholinergic receptor, nicotinic alpha 6|cholinergic receptor	15963	CHRNA6	cholinergic receptor nicotinic alpha 6 subunit	8p11.21	NM_004198	NP_004189	Q15825	8973	69281	Chrna6	cholinergic receptor nicotinic alpha 6 subunit	16q12.3	NM_057184	NP_476532	P43143	81721	MGI:106213	Chrna6	cholinergic receptor, nicotinic, alpha polypeptide 6	8 A2	NM_021369	NP_067344	Q9R0W9	11440
lgic	76	Nicotinic acetylcholine receptors (nACh)	468	nicotinic acetylcholine receptor &alpha;7 subunit				nAChRa7|NARAD|neuronal acetylcholine receptor subunit alpha-7|Acra7|cholinergic receptor, nicotinic, alpha 7 (neuronal)|cholinergic receptor, nicotinic alpha 7|cholinergic receptor	1960	CHRNA7	cholinergic receptor nicotinic alpha 7 subunit	15q13.3	NM_000746	NP_000737	P36544	1139	2348	Chrna7	cholinergic receptor nicotinic alpha 7 subunit	1q22	NM_012832	NP_036964	Q05941	25302	MGI:99779	Chrna7	cholinergic receptor, nicotinic, alpha polypeptide 7	7 34.47 cM	NM_007390	NP_031416	P49582	11441
lgic	76	Nicotinic acetylcholine receptors (nACh)	752	nicotinic acetylcholine receptor &alpha;8 subunit (avian)				Neuronal, &alpha;-bungarotoxin-sensitive
lgic	76	Nicotinic acetylcholine receptors (nACh)	469	nicotinic acetylcholine receptor &alpha;9 subunit				NACHRA9|NACHR alpha 9|nicotinic acetylcholine receptor subunit alpha-9|Acra9|cholinergic receptor, nicotinic, alpha 9 (neuronal)|cholinergic receptor, nicotinic alpha 9|cholinergic receptor	14079	CHRNA9	cholinergic receptor nicotinic alpha 9 subunit	4p14	NM_017581	NP_060051	Q9UGM1	55584	621534	Chrna9	cholinergic receptor nicotinic alpha 9 subunit	14p11	NM_022930	NP_075219	P43144	65024	MGI:1202403	Chrna9	cholinergic receptor, nicotinic, alpha polypeptide 9	5 C3.1	NM_001081104	NP_001074573		231252
lgic	76	Nicotinic acetylcholine receptors (nACh)	470	nicotinic acetylcholine receptor &alpha;10 subunit				NACHR alpha 10|nicotinic acetylcholine receptor subunit alpha 10|cholinergic receptor, nicotinic, alpha 10 (neuronal)|cholinergic receptor, nicotinic alpha 10|cholinergic receptor	13800	CHRNA10	cholinergic receptor nicotinic alpha 10 subunit	11p15.4	NM_020402	NP_065135	Q9GZZ6	57053	620142	Chrna10	cholinergic receptor nicotinic alpha 10 subunit	1q32	NM_022639	NP_072161	Q9JLB5	64574	MGI:3609260	Chrna10	cholinergic receptor, nicotinic, alpha polypeptide 10	7 E3	NM_001081424	NP_001074893		504186
lgic	76	Nicotinic acetylcholine receptors (nACh)	471	nicotinic acetylcholine receptor &beta;1 subunit				Acetylcholine receptor beta|acetylcholine receptor subunit beta|Acrb|RNACRB1|Achr-2|cholinergic receptor, nicotinic, beta 1 (muscle)|cholinergic receptor, nicotinic beta 1|cholinergic receptor	1961	CHRNB1	cholinergic receptor nicotinic beta 1 subunit	17p13.1	NM_000747	NP_000738	P11230	1140	2349	Chrnb1	cholinergic receptor nicotinic beta 1 subunit	10q24	NM_012528	NP_036660	P25109	24261	MGI:87890	Chrnb1	cholinergic receptor, nicotinic, beta polypeptide 1 (muscle)	11 42.87 cM	NM_009601	NP_033731	P09690	11443
lgic	76	Nicotinic acetylcholine receptors (nACh)	472	nicotinic acetylcholine receptor &beta;2 subunit				neuronal acetylcholine receptor non-alpha-1 chain|neuronal acetylcholine receptor subunit beta-2|Acrb2|cholinergic receptor, nicotinic, beta 2 (neuronal)|cholinergic receptor, nicotinic beta 2|cholinergic receptor	1962	CHRNB2	cholinergic receptor nicotinic beta 2 subunit	1q21.3	NM_000748	NP_000739	P17787	1141	2350	Chrnb2	cholinergic receptor nicotinic beta 2 subunit	2q34	NM_019297	NP_062170	P12390	54239	MGI:87891	Chrnb2	cholinergic receptor, nicotinic, beta polypeptide 2 (neuronal)	3 39.19 cM	NM_009602	NP_033732	Q9ERK7	11444
lgic	76	Nicotinic acetylcholine receptors (nACh)	473	nicotinic acetylcholine receptor &beta;3 subunit				Acrb3|cholinergic receptor, nicotinic, beta 3 (neuronal)|cholinergic receptor, nicotinic beta 3|cholinergic receptor	1963	CHRNB3	cholinergic receptor nicotinic beta 3 subunit	8p11.21	NM_000749	NP_000740	Q05901	1142	621544	Chrnb3	cholinergic receptor nicotinic beta 3 subunit	16q12.3	NM_133597	NP_598281	P12391	171131	MGI:106212	Chrnb3	cholinergic receptor, nicotinic, beta polypeptide 3	8 A2	NM_173212	NP_775304	Q8BMN3	108043
lgic	76	Nicotinic acetylcholine receptors (nACh)	474	nicotinic acetylcholine receptor &beta;4 subunit				Acrb4|cholinergic receptor, nicotinic, beta 4 (neuronal)|cholinergic receptor, nicotinic beta 4|cholinergic receptor	1964	CHRNB4	cholinergic receptor nicotinic beta 4 subunit	15q25.1	NM_000750	NP_000741	P30926	1143	2351	Chrnb4	cholinergic receptor nicotinic beta 4 subunit	8q24	NM_052806	NP_434693	P12392	25103	MGI:87892	Chrnb4	cholinergic receptor, nicotinic, beta polypeptide 4	9 B	NM_148944	NP_683746	Q8R493	108015
lgic	76	Nicotinic acetylcholine receptors (nACh)	475	nicotinic acetylcholine receptor &gamma; subunit				ACHRG|AChR gamma subunit|Achr-3|Acrg|cholinergic receptor, nicotinic, gamma (muscle)|cholinergic receptor, nicotinic gamma|cholinergic receptor	1967	CHRNG	cholinergic receptor nicotinic gamma subunit	2q37.1	NM_005199	NP_005190	P07510	1146	2354	Chrng	cholinergic receptor nicotinic gamma subunit	9q35	NM_019145	NP_062018	P18916	25753	MGI:87895	Chrng	cholinergic receptor, nicotinic, gamma polypeptide	1 44.07 cM	NM_009604	NP_033734	P04760	11449
lgic	76	Nicotinic acetylcholine receptors (nACh)	476	nicotinic acetylcholine receptor &delta; subunit				ACHRD|Achr-4|Acrd|cholinergic receptor, nicotinic, delta (muscle)|cholinergic receptor, nicotinic delta|cholinergic receptor	1965	CHRND	cholinergic receptor nicotinic delta subunit	2q37.1	NM_000751	NP_000742	Q07001	1144	2352	Chrnd	cholinergic receptor nicotinic delta subunit	9q35	NM_019298	NP_062171	P25110	54240	MGI:87893	Chrnd	cholinergic receptor, nicotinic, delta polypeptide	1 44.07 cM	NM_021600	NP_067611	P02716	11447
lgic	76	Nicotinic acetylcholine receptors (nACh)	477	nicotinic acetylcholine receptor &epsilon; subunit				ACHRE|Acre|cholinergic receptor, nicotinic, epsilon (muscle)|cholinergic receptor, nicotinic epsilon|cholinergic receptor	1966	CHRNE	cholinergic receptor nicotinic epsilon subunit	17p13.2	NM_000080	NP_000071	Q04844	1145	2353	Chrne	cholinergic receptor nicotinic epsilon subunit	10q24	NM_017194	NP_058890	P09660	29422	MGI:87894	Chrne	cholinergic receptor, nicotinic, epsilon polypeptide	11 43.14 cM	NM_009603	NP_033733	P20782	11448
lgic	77	P2X receptors	478	P2X1				P2XR1|P2X purinoceptor 1|P2X1 receptor|Pdcd3|purinergic receptor P2X, ligand gated ion channel, 1|purinergic receptor P2X	8533	P2RX1	purinergic receptor P2X 1	17p13.2	NM_002558	NP_002549	P51575	5023	3240	P2rx1	purinergic receptor P2X 1	10q24	NM_012997|NM_001285415	NP_037129|NP_001272344	P47824	25505	MGI:1098235	P2rx1	purinergic receptor P2X, ligand-gated ion channel, 1	11 45.09 cM	NM_008771	NP_032797	P51576	18436
lgic	77	P2X receptors	479	P2X2				P2X purinoceptor 2|purinergic receptor P2X, ligand gated ion channel, 2|purinergic receptor P2X	15459	P2RX2	purinergic receptor P2X 2	12q24.33	NM_170682|NM_174873|NM_016318|NM_170683	NP_733782|NP_733783|NP_777362|NP_057402	Q9UBL9	22953	620251	P2rx2	purinergic receptor P2X 2	12q16	NM_053656	NP_446108	P49653	114115	MGI:2665170	P2rx2	purinergic receptor P2X, ligand-gated ion channel, 2	5 F	NM_153400	NP_700449		231602
lgic	77	P2X receptors	480	P2X3				P2X purinoceptor 3|purinergic receptor P2X, ligand gated ion channel, 3|purinergic receptor P2X	8534	P2RX3	purinergic receptor P2X 3	11q12.1	NM_002559	NP_002550	P56373	5024	620253	P2rx3	purinergic receptor P2X 3	3q24	NM_031075	NP_112337	P49654	81739	MGI:1097160	P2rx3	purinergic receptor P2X, ligand-gated ion channel, 3	2 D	NM_145526	NP_663501	Q3UR32	228139
lgic	77	P2X receptors	481	P2X4				P2X purinoceptor 4|purinergic receptor P2X, ligand-gated ion channel, 4|purinergic receptor P2X, ligand gated ion channel, 4|purinergic receptor P2X	8535	P2RX4	purinergic receptor P2X 4	12q24.31	NM_002560	NP_002551	Q99571	5025	62073	P2rx4	purinergic receptor P2X 4	12q16	NM_031594	NP_113782	P51577	29659	MGI:1338859	P2rx4	purinergic receptor P2X, ligand-gated ion channel 4	5 62.53 cM	NM_011026	NP_035156	Q9JJX6	18438
lgic	77	P2X receptors	482	P2X5				P2X purinoceptor 5|purinergic receptor P2X, ligand gated ion channel, 5|purinergic receptor P2X	8536	P2RX5	purinergic receptor P2X 5	17p13.2	NM_002561	NP_002552	Q93086	5026	620256	P2rx5	purinergic receptor P2X 5	10q24	NM_080780	NP_542958	P51578	113995	MGI:2137026	P2rx5	purinergic receptor P2X, ligand-gated ion channel, 5	11 B4	NM_033321	NP_201578	Q3UYI1	94045
lgic	77	P2X receptors	483	P2X6				P2RXL1|P2XM|P2X purinoceptor 6|P2X6 receptor|purinergic receptor P2X-like 1 orphan receptor|Rnap2x6|RNRNAP2X6|purinergic receptor P2X, ligand-gated ion channel, 6|purinergic receptor P2X, ligand gated ion channel, 6|purinergic receptor P2X	8538	P2RX6	purinergic receptor P2X 6	22q11.21	NM_005446	NP_005437	O15547	9127	3243	P2rx6	purinergic receptor P2X 6	11q23	NM_012721	NP_036853	P51579	25041	MGI:1337113	P2rx6	purinergic receptor P2X, ligand-gated ion channel, 6	16 A3	NM_011028	NP_035158	O54803	18440
lgic	77	P2X receptors	484	P2X7				P2X purinoceptor 7|P2Z receptor|P2X7 receptor|purinergic receptor P2X, ligand gated ion channel, 7|purinergic receptor P2X	8537	P2RX7	purinergic receptor P2X 7	12q24.31	NM_002562	NP_002553	Q99572	5027	3241	P2rx7	purinergic receptor P2X 7	12q16	NM_019256	NP_062129	Q64663	29665	MGI:1339957	P2rx7	purinergic receptor P2X, ligand-gated ion channel, 7	5 F	NM_011027|NM_001284402	NP_035157|NP_001271331	Q9Z1M0	18439
lgic	83	ZAC	587	ZAC				ZAC1|LGICZ1|L2|LGICZ|zinc activated ligand-gated ion channel	29504	ZACN	zinc activated ion channel	17q25.1	NM_180990	NP_851321	Q401N2	353174
other_ic	119	Aquaporins	687	AQP0				LIM1|MP26|aquaporin 0|lens fiber major intrinsic protein|major intrinsic protein of eye lens fiber|MIP26	7103	MIP	major intrinsic protein of lens fiber	12q13.3			P30301	4284	3090	Mip	major intrinsic protein of lens fiber	7q11			P09011	25480	MGI:96990	Mip	major intrinsic protein of lens fiber	10 76.49 cM			Q640N8	17339
other_ic	119	Aquaporins	688	AQP1				aquaporin 1|water channel protein for red blood cells and kidney proximal tubule	633	AQP1	aquaporin 1 (Colton blood group)	7p14.3			P29972	358	2141	Aqp1	aquaporin 1	4q24			P29975	25240	MGI:103201	Aqp1	aquaporin 1	6 27.38 cM			Q02013	11826
other_ic	119	Aquaporins	689	AQP2				ADH water channel|aquaporin 2|aquaporin-CD|collecting duct water channel protein|water channel protein for renal collecting duct|WCH-CD|aquaporin 2 (collecting duct)	634	AQP2	aquaporin 2	12q13.12			P41181	359	2142	Aqp2	aquaporin 2	7q36			P34080	25386	MGI:1096865	Aqp2	aquaporin 2	15 56.13 cM			P56402	11827
other_ic	119	Aquaporins	690	AQP3				aquaporin 3|AQP-3|aquaglyceroporin-3	636	AQP3	aquaporin 3 (Gill blood group)	9p13.3			Q92482	360	68428	Aqp3	aquaporin 3 (Gill blood group)	5q22			P47862	65133	MGI:1333777	Aqp3	aquaporin 3	4 A5			Q8R2N1	11828
other_ic	119	Aquaporins	691	AQP4				MIWC|aquaporin-4|mercurial-insensitive water channel|WCH4	637	AQP4	aquaporin 4	18q11.2			P55087	361	2143	Aqp4	aquaporin 4	18p13			P47863	25293	MGI:107387	Aqp4	aquaporin 4	18 8.74 cM			P55088	11829
other_ic	119	Aquaporins	692	AQP5				aquaporin 5	638	AQP5	aquaporin 5	12q13.12			P55064	362	2144	Aqp5	aquaporin 5	7q36			P47864	25241	MGI:106215	Aqp5	aquaporin 5	15 56.13 cM			Q9WTY4	11830
other_ic	119	Aquaporins	693	AQP6				AQP2L|aquaporin 6|aquaporin 6, kidney specific	639	AQP6	aquaporin 6	12q13.12			Q13520	363	71100	Aqp6	aquaporin 6	7q36			Q9WTY0	29170	MGI:1341204	Aqp6	aquaporin 6	15 56.13 cM			Q8C4A0	11831
other_ic	119	Aquaporins	694	AQP7				AQP9|AQPap|aquaglyceroporin-7|aquaporin 7|AQP7L	640	AQP7	aquaporin 7	9p13.3			O14520	364	2145	Aqp7	aquaporin 7	5q22			P56403	29171	MGI:1314647	Aqp7	aquaporin 7	4 A5			O54794	11832
other_ic	119	Aquaporins	695	AQP8				aquaporin 8	642	AQP8	aquaporin 8	16p12.1			O94778	343	2146	Aqp8	aquaporin 8	1q36			P56405	29172	MGI:1195271	Aqp8	aquaporin 8	7 F3			P56404	11833
other_ic	119	Aquaporins	696	AQP9				SSC1|AQP-9|aquaglyceroporin-9|aquaporin 9|neutral solute channel aquaporin 9	643	AQP9	aquaporin 9	15q21.3			O43315	366	68433	Aqp9	aquaporin 9	8q24			P56627	65054	MGI:1891066	Aqp9	aquaporin 9	9 D			Q9JJJ3	64008
other_ic	119	Aquaporins	697	AQP10					16029	AQP10	aquaporin 10	1q21.3			Q96PS8	89872
other_ic	119	Aquaporins	3062	AQP11				aquaporin-11	19940	AQP11	aquaporin 11	11q14.1			Q8NBQ7	282679	628763	Aqp11	aquaporin 11	1q32			Q8CHM1	286758	MGI:1913583	Aqp11	aquaporin 11	7 E1			Q8BHH1	66333
other_ic	130	Calcium activated chloride channel (CaCC)	708	CaCC				DOG1|ORAOV2|TAOS2|TMEM16A|oral cancer overexpressed 2|transmembrane protein 16A|anoctamin 1, calcium activated chloride channel|anoctamin 1	21625	ANO1	anoctamin 1	11q13.3			Q5XXA6	55107	1310786	Ano1	anoctamin 1	1q42				309135	MGI:2142149	Ano1	anoctamin 1, calcium activated chloride channel	7 F5			Q8BHY3	101772
other_ic	129	CFTR	707	CFTR				ABCC7|ABC35|CFTR/MRP|MRP7|TNR-CFTR|ATP-binding cassette sub-family C member 7|cAMP-dependent chloride channel|cystic fibrosis transmembrane conductance regulator (ATP-binding cassette sub-family C, member 7)	1884	CFTR	CF transmembrane conductance regulator	7q31.2			P13569	1080	2332	Cftr	CF transmembrane conductance regulator	4q21			P34158	24255	MGI:88388	Cftr	cystic fibrosis transmembrane conductance regulator	6 8.1 cM			P26361	12638
other_ic	128	ClC family	698	ClC-1				CLC1|chloride channel 1, skeletal muscle|SMCC|SMCC1|chloride channel, voltage-sensitive 1|chloride channel	2019	CLCN1	chloride voltage-gated channel 1	7q34			P35523	1180	2360	Clcn1	chloride voltage-gated channel 1	4q24			P35524	25688	MGI:88417	Clcn1	chloride channel, voltage-sensitive 1	6 20.57 cM			Q64347	12723
other_ic	128	ClC family	699	ClC-2				CLC2|chloride channel 2|EJM6|chloride channel, voltage-sensitive 2|chloride channel	2020	CLCN2	chloride voltage-gated channel 2	3q27.1			P51788	1181	2361	Clcn2	chloride voltage-gated channel 2	11q23			P35525	29232	MGI:105061	Clcn2	chloride channel, voltage-sensitive 2	16 12.5 cM			Q9R0A1	12724
other_ic	128	ClC family	700	ClC-Ka				chloride channel Ka|chloride channel K1|Clcnk1|chloride channel, voltage-sensitive Ka|chloride channel	2026	CLCNKA	chloride voltage-gated channel Ka	1p36.13			P51800	1187	68435	Clcnka	chloride voltage-gated channel Ka	5q36			Q06393	79425	MGI:1329026	Clcnka	chloride channel, voltage-sensitive Ka	4 D3			Q9WUB7	12733
other_ic	128	ClC family	701	ClC-Kb				chloride channel Kb|chloride channel K2|chloride channel K1-like|Clck2|Clcnk1l|clC-K2|chloride channel, voltage-sensitive Kb|chloride channel	2027	CLCNKB	chloride voltage-gated channel Kb	1p36.13			P51801	1188	628639	Clcnkb	chloride voltage-gated channel Kb	5q36			P51802	79430	MGI:1930643	Clcnkb	chloride channel, voltage-sensitive Kb	4 D3			Q9WUB6	56365
other_ic	128	ClC family	702	ClC-3				CLC3|chloride channel 3|chloride transporter ClC-3|H(+)/Cl(-) exchange transporter 3|protein kinase C-regulated chloride channel|chloride channel, voltage-sensitive 3|chloride channel	2021	CLCN3	chloride voltage-gated channel 3	4q33			P51790	1182	621219	Clcn3	chloride voltage-gated channel 3	16p12			P51792	84360	MGI:103555	Clcn3	chloride channel, voltage-sensitive 3	8 30.9 cM			P51791	12725
other_ic	128	ClC family	703	ClC-4				CLC4|chloride channel 4|chloride channel 4-2|chloride transporter ClC-4|Clcn4-2|H(+)/Cl(-) exchange transporter 4|Clc4-2|Clcn4|chloride channel, voltage-sensitive 4|chloride channel	2022	CLCN4	chloride voltage-gated channel 4	Xp22.2			P51793	1183	708381	Clcn4	chloride voltage-gated channel 4	Xq13			P51794	60586	MGI:104571	Clcn4	chloride channel, voltage-sensitive 4	7 4.23 cM			Q61418	12727
other_ic	128	ClC family	704	ClC-5				CLC5|DENTS|NPHL1|NPHL2|XLRH|XRN|chloride channel 5|nephrolithiasis 1 (X-linked)|nephrolithiasis 2, X-linked|chloride transporter ClC-5|H(+)/Cl(-) exchange transporter 5|hClC-K2|chloride channel, voltage-sensitive 5|chloride channel	2023	CLCN5	chloride voltage-gated channel 5	Xp11.23			P51795	1184	2362	Clcn5	chloride voltage-gated channel 5	Xq12			P51796	25749	MGI:99486	Clcn5	chloride channel, voltage-sensitive 5	X 3.21 cM			Q9WVD4	12728
other_ic	128	ClC family	705	ClC-6				chloride channel 6|chloride transport protein 6|chloride channel, voltage-sensitive 6|chloride channel	2024	CLCN6	chloride voltage-gated channel 6	1p36.22			P51797	1185	1305379	Clcn6	chloride voltage-gated channel 6	5q36				295586	MGI:1347049	Clcn6	chloride channel, voltage-sensitive 6	4 78.67 cM			O35454	26372
other_ic	128	ClC family	706	ClC-7				CLC7|OPTA2|PPP1R63|chloride channel 7|protein phosphatase 1, regulatory subunit 63|H(+)/Cl(-) exchange transporter 7|chloride channel, voltage-sensitive 7|chloride channel	2025	CLCN7	chloride voltage-gated channel 7	16p13.3			P51798	1186	61836	Clcn7	chloride voltage-gated channel 7	10q12			P51799	29233	MGI:1347048	Clcn7	chloride channel, voltage-sensitive 7	17 12.53 cM			O70496	26373
other_ic	121	Connexins and Pannexins	714	Cx23				gap junction epsilon-1 protein|AEY12|connexin 23|Gjf1|Gsfaey12|gap junction protein, epsilon 1, 23kDa|gap junction protein, epsilon 1|gap junction protein	33251	GJE1	gap junction protein epsilon 1	6q24.1			A6NN92	100126572	1598009	Gje1	gap junction protein, epsilon 1	1p13				681263	MGI:1923993	Gje1	gap junction protein, epsilon 1	10 A2			Q9CX92	76743
other_ic	121	Connexins and Pannexins	715	Cx25				connexin 25|gap junction protein, beta 7|gap junction protein, beta 7, 25kDa	16690	GJB7	gap junction protein beta 7	6q14.3-q15			Q6PEY0	375519
other_ic	121	Connexins and Pannexins	716	Cx26				DFNA3|DFNB1|NSRD1|connexin 26|CXN-26|gap junction beta-2 protein|gap junction channel protein connexin 26|gap junction membrane channel protein beta 2|Gjb-2|gap junction protein, beta 2, 26kDa|gap junction protein	4284	GJB2	gap junction protein beta 2	13q12.11			P29033	2706	728891	Gjb2	gap junction protein, beta 2	15p12			P21994	394266	MGI:95720	Gjb2	gap junction protein, beta 2	14 30.1 cM			Q00977	14619
other_ic	121	Connexins and Pannexins	717	Cx30				DFNA3|ED2|EDH|HED|connexin 30|ectodermal dysplasia 2, hidrotic (Clouston syndrome)|gap junction beta-6 protein|gap junction membrane channel protein beta 6|gap junction protein, beta 6, 30kDa|gap junction protein	4288	GJB6	gap junction protein beta 6	13q12.11			O95452	10804	621830	Gjb6	gap junction protein, beta 6	15p12			Q9R140	84403	MGI:107588	Gjb6	gap junction protein, beta 6	14 30.1 cM			P70689	14623
other_ic	121	Connexins and Pannexins	718	Cx30.2				GJE1|connexin 30.2|connexin 29|Cx29|gap junction gamma-3 protein|gap junction membrane channel protein epsilon 1|gap junction protein, gamma 3, 30.2kDa|gap junction protein	17495	GJC3	gap junction protein gamma 3	7q22.1			Q8NFK1	349149	727930	Gjc3	gap junction protein, gamma 3	12q11			Q80XF8	288529	MGI:2153041	Gjc3	gap junction protein, gamma 3	5 G2			Q921C1	118446
other_ic	121	Connexins and Pannexins	719	Cx30.3				connexin 30.3|Cnx30.3|gap junction beta-4 protein|gap junction membrane channel protein beta 4|Gjb-4|gap junction protein, beta 4, 30.3kDa|gap junction protein	4286	GJB4	gap junction protein beta 4	1p34.3			Q9NTQ9	127534	621829	Gjb4	gap junction protein, beta 4	5q36			P36380	117055	MGI:95722	Gjb4	gap junction protein, beta 4	4 61.51 cM			Q02738	14621
other_ic	121	Connexins and Pannexins	720	Cx31				DFNA2|EKV|connexin 31|erythrokeratodermia variabilis|gap junction beta-3 protein|gap junction membrane channel protein beta 3|Cnx31|Gjb-3|gap junction protein, beta 3, 31kDa|gap junction protein	4285	GJB3	gap junction protein beta 3	1p34.3			O75712	2707	2695	Gjb3	gap junction protein, beta 3	5q36			P25305	29585	MGI:95721	Gjb3	gap junction protein, beta 3	4 61.48 cM			P28231	14620
other_ic	121	Connexins and Pannexins	721	Cx31.1				connexin 31.1|gap junction beta-5 protein|gap junction membrane channel protein beta 5|Gjb-5|gap junction protein, beta 5, 31.1kDa|gap junction protein	4287	GJB5	gap junction protein beta 5	1p34.3			O95377	2709	2696	Gjb5	gap junction protein, beta 5	5q36			P28232	29586	MGI:95723	Gjb5	gap junction protein, beta 5	4 61.51 cM			Q02739	14622
other_ic	121	Connexins and Pannexins	722	Cx31.9				Cx30.2|GJA11|GJC1|connexin30.2|gap junction delta-3 protein|gap junction membrane channel protein chi 1|connexin 30.2|gap junction protein, delta 3, 31.9kDa|gap junction protein	19147	GJD3	gap junction protein delta 3	17q21.2			Q8N144	125111	1308942	Gjd3	gap junction protein, delta 3	10q31			Q5I203	363677	MGI:2384150	Gjd3	gap junction protein, delta 3	11 D			Q91YD1	353155
other_ic	121	Connexins and Pannexins	723	Cx32				CMTX|CMTX1|connexin 32|GAP junction 28 kDa liver protein|gap junction beta-1 protein|gap junction membrane channel protein beta 1|Gjb-1|gap junction protein, beta 1, 32kDa (connexin 32, Charcot-Marie-Tooth neuropathy, X-linked)|gap junction protein, beta 1, 32kDa|gap junction protein, beta 1|gap junction protein	4283	GJB1	gap junction protein beta 1	Xq13.1			P08034	2705	61926	Gjb1	gap junction protein, beta 1	Xq22			P08033	29584	MGI:95719	Gjb1	gap junction protein, beta 1	X 44.06 cM			P28230	14618
other_ic	121	Connexins and Pannexins	724	Cx36				GJA9|connexin 36|gap junction alpha-9 protein|gap junction delta-2 protein|gap junction membrane channel protein alpha 9|gap junction protein, delta 2, 36kDa|gap junction protein	19154	GJD2	gap junction protein delta 2	15q14			Q9UKL4	57369	2694	Gjd2	gap junction protein, delta 2	3q35			O70610	50564	MGI:1334209	Gjd2	gap junction protein, delta 2	2 E4			O54851	14617
other_ic	121	Connexins and Pannexins	725	Cx37				connexin 37|CXN37|gap junction membrane channel protein alpha 4|gap junction protein, alpha 4|Cnx37|Gja-4|gap junction protein, alpha 4, 37kDa|gap junction protein	4278	GJA4	gap junction protein alpha 4	1p34.3			P35212	2701	2691	Gja4	gap junction protein, alpha 4	5q36			Q03190	25655	MGI:95715	Gja4	gap junction protein, alpha 4	4 61.47 cM			P28235	14612
other_ic	121	Connexins and Pannexins	726	Cx40				connexin 40|gap junction protein, alpha 5|Gja-5|gap junction protein, alpha 5, 40kDa|gap junction protein	4279	GJA5	gap junction protein alpha 5	1q21.2			P36382	2702	2692	Gja5	gap junction protein, alpha 5	2q34			P28234	50563	MGI:95716	Gja5	gap junction protein, alpha 5	3 42.04 cM			Q01231	14613
other_ic	121	Connexins and Pannexins	727	Cx40.1				connexin 40.1|connexin 39|Cx39|gap junction protein, delta 4|gap junction protein, delta 4, 40.1kDa|gap junction protein	23296	GJD4	gap junction protein delta 4	10p11.21			Q96KN9	219770	628621	Gjd4	gap junction protein, delta 4	17q12.1			Q811Y7	266707	MGI:2444990	Gjd4	gap junction protein, delta 4	18 A1			Q8BSD4	225152
other_ic	121	Connexins and Pannexins	728	Cx43				GJAL|connexin 43|gap junction 43 kDa heart protein|gap junction membrane channel protein alpha 1|gap junction protein, alpha 1|alpha 1 connexin|Cx43alpha1|Gja-1|gap junction protein, alpha 1, 43kDa|gap junction protein	4274	GJA1	gap junction protein alpha 1	6q22.31			P17302	2697	2690	Gja1	gap junction protein, alpha 1	20q11			P08050	24392	MGI:95713	Gja1	gap junction protein, alpha 1	10 28.64 cM			P23242	14609
other_ic	121	Connexins and Pannexins	729	Cx45				GJA7|connexin 45|gap junction protein, alpha 7, 45kDa|Gja-7|gap junction protein, gamma 1, 45kDa|gap junction protein, gamma 1|gap junction protein	4280	GJC1	gap junction protein gamma 1	17q21.31			P36383	10052	628889	Gjc1	gap junction protein, gamma 1	10q32.1			A4GG66		MGI:95718	Gjc1	gap junction protein, gamma 1	11 E1			P28229	14615
other_ic	121	Connexins and Pannexins	730	Cx46				CZP3|connexin 46|gap junction membrane channel protein alpha 3|gap junction protein, alpha 3|alpha 3 connexin|Gja-3|gap junction protein, alpha 3, 46kDa|gap junction protein	4277	GJA3	gap junction protein alpha 3	13q12.11			Q9Y6H8	2700	621820	Gja3	gap junction protein, alpha 3	15p12			P29414	79217	MGI:95714	Gja3	gap junction protein, alpha 3	14 29.82 cM			Q64448	14611
other_ic	121	Connexins and Pannexins	731	Cx47				GJA12|SPG44|connexin 47|gap junction membrane channel protein alpha 12|gap junction protein, alpha 12|CX46.6|gap junction protein, gamma 2, 47kDa|gap junction protein, gamma 2|gap junction protein	17494	GJC2	gap junction protein gamma 2	1q42.13			Q5T442	57165	1562712	Gjc2	gap junction protein, gamma 2	10q22			Q80XF7	497913	MGI:2153060	Gjc2	gap junction protein, gamma 2	11 37.05 cM			Q8BQU6	118454
other_ic	121	Connexins and Pannexins	732	Cx50				connexin 50|Aey5|Cnx50|Lop10|alpha 8 connexin|CAE|CAE1|CZP1|gap junction protein, alpha 8, 50kDa|gap junction protein, alpha 8|gap junction protein	4281	GJA8	gap junction protein alpha 8	1q21.2			P48165	2703	628890	Gja8	gap junction protein, alpha 8	2			Q8K4Q9		MGI:99953	Gja8	gap junction protein, alpha 8	3			P28236	14616
other_ic	121	Connexins and Pannexins	733	Cx59				CX58|GJA10|connexin 59|gap junction protein, alpha 10, 59kDa|gap junction protein, alpha 9, 59kDa	19155	GJA9	gap junction protein alpha 9	1p34.3			P57773	81025
other_ic	121	Connexins and Pannexins	734	Cx62				connexin 62|connexin 57|Cx57|gap junction membrane channel protein alpha 10|Cx59|gap junction protein, alpha 10, 62kDa|gap junction protein	16995	GJA10	gap junction protein alpha 10	6q15			Q969M2	84694	1309630	Gja10	gap junction protein, alpha 10	5q21			Q80XY0	313126	MGI:1339969	Gja10	gap junction protein, alpha 10	4 14.25 cM			Q9WUS4	14610
other_ic	121	Connexins and Pannexins	735	Px1				MRS1|innexin|pannexin-1	8599	PANX1	pannexin 1	11q21			Q96RD7	24145	735204	Panx1	Pannexin 1	8q12			P60570	315435	MGI:1860055	Panx1	pannexin 1	9 A2			Q9JIP4	55991
other_ic	121	Connexins and Pannexins	736	Px2				pannexin-2	8600	PANX2	pannexin 2	22q13.33			Q96RD6	56666	735191	Panx2	pannexin 2	7q34			P60571	362979	MGI:1890615	Panx2	pannexin 2	15			Q6IMP4	406218
other_ic	121	Connexins and Pannexins	737	Px3				pannexin 3	20573	PANX3	pannexin 3	11q24.2			Q96QZ0	116337	735137	Panx3	pannexin 3	8q21			P60572	315567	MGI:1918881	Panx3	pannexin 3	9 A4			Q8CEG0	208098
other_ic	131	Maxi chloride channel	709	Maxi Cl<sup>-</sup>				High conductance anion channel|Volume- and voltage-dependent ATP-conductive large conductance (VDACL) anion channel
other_ic	977	Orai channels	2964	Orai1					25896	ORAI1	ORAI calcium release-activated calcium modulator 1	12q24.31	NM_032790	NP_116179	Q96D31	84876	1311873	Orai1	ORAI calcium release-activated calcium modulator 1	12q16	NM_001013982	NP_001014004	Q5M848	304496	MGI:1925542	Orai1	ORAI calcium release-activated calcium modulator 1	5 F	NM_175423	NP_780632	Q8BWG9	109305
other_ic	977	Orai channels	2965	Orai2				CAP-binding protein complex interacting protein 2|CBCIP2|TMEM142B	21667	ORAI2	ORAI calcium release-activated calcium modulator 2	7q22.1	NM_032831	NP_001119812	Q96SN7	80228	1310213	Orai2	ORAI calcium release-activated calcium modulator 2	12q12	NM_001170403	NP_001163874		304592	MGI:2443195	Orai2	ORAI calcium release-activated calcium modulator 2	5 G2	NM_178751	NP_848866	Q8BH10
other_ic	977	Orai channels	2966	Orai3					28185	ORAI3	ORAI calcium release-activated calcium modulator 3	16p11.2	NM_152288	NP_689501	Q9BRQ5	93129	1306538	Orai3	ORAI calcium release-activated calcium modulator 3	1q37	NM_001014024	NP_001014046	Q6AXR8	309000	MGI:3039586	Orai3	ORAI calcium release-activated calcium modulator 3	7 F3	NM_198424	NP_940816	Q6P8G8	269999
other_ic	967	Piezo channels	2945	Piezo1				FAM38A|family with sequence similarity 38, member A|DHS|Mib|LMPH3	28993	PIEZO1	piezo type mechanosensitive ion channel component 1	16q24.3	NM_001142864	NP_001136336	Q92508	9780	1308822	Piezo1	piezo-type mechanosensitive ion channel component 1	19q12	NM_001077200	NP_001070668	Q0KL00	361430	MGI:3603204	Piezo1	piezo-type mechanosensitive ion channel component 1	8 E1	NM_001037298	NP_001032375	E2JF22	234839
other_ic	967	Piezo channels	2946	Piezo2				DA3|DA5|DAIPT|FAM38B|FAM38B2|HsT748|HsT771|MWKS	26270	PIEZO2	piezo type mechanosensitive ion channel component 2	18p11.22-p11.21	NM_022068	NP_071351	Q9H5I5	63895	1582973	Piezo2	piezo-type mechanosensitive ion channel component 2	18q12.1				307380	MGI:1918781	Piezo2	piezo-type mechanosensitive ion channel component 2	18 E1	NM_001039485	NP_001034574	Q8CD54	667742
other_ic	126	Sodium leak channel, non-selective (Na<sub>Vi</sub>)	750	Na<sub>vi</sub>2.1				Na<sub>x</sub>|NALCN|Nav2.1|Rb21|voltage-gated channel like 1 (VGCNL1)|CanIon|brain voltage-gated cation channel|four domain-type voltage-gated ion channel alpha-1 subunit|sodium leak channel, non-selective|sodium leak channel, non selective|sodium leak channel	19082	NALCN	sodium leak channel, non-selective	13q32.3-q33.1			Q8IZF0	259232	628710	Nalcn	sodium leak channel, non-selective	15q25			Q6Q760	266760	MGI:2444306	Nalcn	sodium leak channel, non-selective	14 E5			Q8BXR5	338370
other_ic	132	Volume regulated chloride channels (VRAC)	710	VRAC				VRAC (volume regulated anion channel)|VRC (volume regulated channel)|VSOAC (volume-sensitive organic osmolyte/anion channel)|VSOR (volume expansion-sensing outwardly rectifying anion channel)
